# Supplementary material for: Mitochondrial toxins cause widespread downregulation of pathways in X-linked dystonia-parkinsonism patient-derived neurons
Source: Stem Cell Reports. 2026 May 7;21(6):102920. doi: 10.1016/j.stemcr.2026.102920 (PMC13261877; doi:10.1016/j.stemcr.2026.102920)
Supplement: Table S3. Transcriptome analysis and statistics [file mmc2.xlsx]

## Sheet: Untreated
target_id	b	se_b	mean_obs	var_obs	tech_var	sigma_sq	smooth_sigma_sq	final_sigma_sq	qval_lrt	pval_lrt
RPS4XP22	5.03219	0.168476	5.04534	6.8173	0.0556641	0.0134764	0.0578723	0.0578723	3.96611e-13	2.15643e-17
NOP56P1	-4.37424	0.252992	1.64894	5.20045	0.0563409	0.0487229	0.199679	0.199679	3.21302e-10	3.49394e-14
NOP56P3	-4.17613	0.273166	1.69275	4.85345	0.101445	0.115816	0.197034	0.197034	1.26069e-08	2.05637e-12
PRELID1P1	-2.97963	0.266903	3.95695	2.53747	0.191429	-0.00933884	0.0935205	0.0935205	6.85995e-07	1.49194e-10
LINC00304	1.6578	0.216923	3.22136	0.90424	0.0687206	0.114879	0.119502	0.119502	0.000992035	2.69692e-07
SNHG5	0.525395	0.0720703	8.51594	0.093002	0.00269509	0.0180814	0.0166857	0.0180814	0.00177498	5.79051e-07
ACSF3	-0.657497	0.104361	6.29904	0.155941	0.00714867	0.0364159	0.0282519	0.0364159	0.00977523	3.72046e-06
CSAG3	4.48749	0.773937	2.72547	7.60621	0.47557	1.92035	0.141454	1.92035	0.0186657	1.01488e-05
ZXDA	4.9618	0.880299	3.32094	9.45825	0.0408603	3.05885	0.115621	3.05885	0.023653	1.41465e-05
SMN1	0.488296	0.0891875	7.37137	0.0932785	0.00502436	0.0267933	0.0189459	0.0267933	0.0303361	1.9793e-05
NPIPA3	-0.897681	0.179023	4.78237	0.275234	0.0617129	0.00294325	0.0664842	0.0664842	0.0163412	7.10798e-06
LDHAP4	-0.847497	0.173922	3.97749	0.241207	0.0281372	0.0250844	0.0928582	0.0928582	0.0168476	8.24428e-06
MROH6	-0.79327	0.169158	6.2776	0.274635	0.0292344	0.0852232	0.0285597	0.0852232	0.123337	0.000107296
AHCTF1P1	-1.81784	0.387616	2.62855	1.30263	0.454838	-0.00331888	0.146147	0.146147	0.0556942	4.02623e-05
NAPRT	-1.94345	0.427693	6.53512	1.6901	0.0240504	0.707637	0.0251961	0.707637	0.158308	0.000148188
SLITRK4	-1.45178	0.322233	4.549	0.94969	0.0126136	0.402724	0.0744543	0.402724	0.158308	0.000161538
MAP6D1	-1.15567	0.260361	3.94098	0.515051	0.177115	-0.00686898	0.094037	0.094037	0.060433	4.92874e-05
UFD1-AS1	-0.770663	0.17441	4.00507	0.271942	0.021185	0.10049	0.0919719	0.10049	0.180362	0.000196131
MAGEA2	3.64885	0.836443	2.8526	6.16241	0.787266	2.01128	0.135453	2.01128	0.194966	0.000222612
ZFAND2A-DT	0.769773	0.177486	3.79212	0.215093	0.0270851	0.0340718	0.09892	0.09892	0.0556942	4.23945e-05
PSPHP1	0.53575	0.124726	5.65405	0.134618	0.00393074	0.0582952	0.041161	0.0582952	0.210854	0.000258871
EPM2A-DT	-0.598246	0.13954	6.96528	0.168132	0.0326054	0.04528	0.0212713	0.04528	0.210854	0.000263683
PROKR2	-0.896693	0.210993	5.96194	0.380616	0.00327757	0.174794	0.0338866	0.174794	0.219904	0.000286957
LINC00680	-3.74239	0.888082	3.68238	6.67924	0.628171	2.52659	0.102616	2.52659	0.220168	0.000311243
FGF7P3	2.15364	0.512377	2.15309	2.03111	0.879424	-0.0284299	0.170699	0.170699	0.158308	0.000163542
MIR924HG	1.68952	0.405214	4.2439	1.3742	0.0327163	0.624078	0.084418	0.624078	0.234586	0.000344378
BPHL	-0.419027	0.103751	6.2815	0.0870091	0.0122557	0.0308015	0.0285033	0.0308015	0.275351	0.000463837
HLA-H	2.1661	0.537555	1.47824	2.33	0.254845	0.901019	0.210226	0.901019	0.275351	0.000473722
RD3	0.956034	0.238462	2.91018	0.452306	0.094665	0.128805	0.132792	0.132792	0.275351	0.000466819
SLITRK2	-3.95772	0.991846	4.65179	7.84964	0.0618194	3.87321	0.0709392	3.87321	0.288848	0.000518267
PKIB	-0.625669	0.157625	6.65316	0.197146	0.00476736	0.0946148	0.0239143	0.0946148	0.294095	0.000543673
LINC02506	-1.03011	0.264729	3.37551	0.544603	0.0715232	0.208802	0.113557	0.208802	0.332313	0.000650461
THNSL2	-1.37149	0.355251	5.53978	0.972752	0.0625186	0.442294	0.044151	0.442294	0.333434	0.00069781
DRAM2	0.312559	0.0808601	7.35022	0.0465282	0.00711272	0.0148266	0.0190407	0.0190407	0.271185	0.000412853
NASPP1	2.08826	0.539998	3.09112	2.25153	0.0779809	1.08841	0.12483	1.08841	0.333434	0.000687375
CRACR2B	-0.549816	0.143215	4.88185	0.157185	0.0178544	0.0641879	0.0631483	0.0641879	0.337138	0.000733228
DNM1P47	2.42374	0.636485	1.16071	3.02906	1.38956	0.177428	0.230893	0.230893	0.333434	0.000707043
SARM1	-0.373643	0.0986592	6.1526	0.0735679	0.00602918	0.0329053	0.0304431	0.0329053	0.344384	0.000826282
ZNF781	-0.622968	0.164543	4.90463	0.169953	0.0459013	0.0253081	0.0623959	0.0623959	0.220168	0.000310706
ADAM11	-0.36658	0.0975423	6.70509	0.0713558	0.0117815	0.0262765	0.0234056	0.0262765	0.344384	0.000883502
HSD17B7P2	1.86958	0.49637	1.7997	1.85191	0.627331	0.358201	0.19068	0.358201	0.344384	0.00086669
SHC2	-0.323805	0.0860124	7.77989	0.0555796	0.00126404	0.0283285	0.0176192	0.0283285	0.344384	0.000870429
ADGRB3	-0.348725	0.0932487	7.72523	0.0648916	0.00256481	0.0322165	0.0177496	0.0322165	0.346029	0.000921891
CYP4F11	1.37921	0.368417	1.44316	0.993072	0.330485	0.19003	0.212441	0.212441	0.344384	0.000800888
SERF1B	0.279335	0.0745117	7.27218	0.037144	0.00279003	0.0147134	0.019418	0.019418	0.275351	0.00047908
ZNF702P	0.493358	0.131536	6.37233	0.129501	0.00276943	0.0664379	0.0272366	0.0664379	0.344384	0.000898783
ELAPOR1	-0.371012	0.0999485	6.24244	0.0740015	0.00997075	0.029988	0.0290743	0.029988	0.355899	0.000982748
LINC02899	-2.14577	0.579921	3.53447	2.48337	0.180151	1.16508	0.107762	1.16508	0.355899	0.00101021
PCDHA6	-1.22512	0.333091	5.60328	0.814458	0.00951257	0.434287	0.0424828	0.434287	0.355899	0.00106305
EFCAB13	-0.859815	0.234556	3.63209	0.402538	0.0494184	0.170649	0.104343	0.170649	0.355899	0.00109376
BMPR1AP1	2.1576	0.588987	1.4036	2.53651	0.218838	1.16878	0.21496	1.16878	0.355899	0.00110002
CCDC163	-0.95835	0.26175	4.13718	0.500699	0.0343045	0.239749	0.0877704	0.239749	0.355899	0.00110493
SEPTIN14P19	1.64241	0.448989	1.87246	1.46424	0.619926	0.178191	0.18644	0.18644	0.355899	0.00107827
SPRN	-0.493653	0.135613	6.17526	0.133644	0.00254337	0.0710201	0.0300907	0.0710201	0.355899	0.0011603
NACA3P	0.410194	0.114961	6.81146	0.0942094	0.00122541	0.0516391	0.0224579	0.0516391	0.355899	0.00137085
ACTR10	-0.272255	0.0760574	7.39942	0.0413625	0.00145169	0.0216872	0.0188247	0.0216872	0.355899	0.00133484
DAGLA	-0.345772	0.0968437	7.65297	0.066896	0.000501284	0.0370135	0.0179415	0.0370135	0.355899	0.00136356
PSPH	0.278177	0.0780565	6.82813	0.0417906	0.00205197	0.0206144	0.0223193	0.0223193	0.355899	0.00112621
NPIPB3	-0.554197	0.155562	5.90924	0.172247	0.0206054	0.0761928	0.0350035	0.0761928	0.355899	0.00138861
MAGEH1	2.23082	0.624807	6.75524	2.78452	0.00561051	1.55593	0.0229446	1.55593	0.355899	0.00136353
SUPT16HP1	0.538387	0.150799	4.6185	0.162194	0.0122411	0.0787208	0.0720796	0.0787208	0.355899	0.00136416
PARD6G-AS1	0.66894	0.187846	3.98263	0.251064	0.0148707	0.126274	0.0926928	0.126274	0.355899	0.00139326
RAB15	-0.331604	0.0932909	7.20725	0.0618149	0.00266895	0.0321438	0.0197621	0.0321438	0.356418	0.00141466
SH3D21	-0.314665	0.0891426	7.25687	0.0560703	0.00616242	0.0256232	0.0194971	0.0256232	0.364759	0.00149767
PCDHA10	-0.455586	0.128956	6.48303	0.117433	0.00650839	0.0600102	0.0258156	0.0600102	0.364759	0.00148739
FRG1CP	3.82929	1.08913	4.0074	8.33872	0.00610055	4.73868	0.0918973	4.73868	0.369498	0.00154694
F8A3	-0.718507	0.204808	5.04469	0.294267	0.0436979	0.124088	0.0578924	0.124088	0.370607	0.00157494
SYDE2	0.48609	0.139889	4.81601	0.136066	0.0128378	0.0654379	0.0653483	0.0654379	0.385639	0.00170156
POLR2J2	-2.46622	0.711004	5.47066	3.50923	0.787361	1.23475	0.0459627	1.23475	0.385639	0.00172617
DUSP5P1	-0.615614	0.177854	4.35798	0.219155	0.0147319	0.111796	0.0808206	0.111796	0.385639	0.0017556
OCA2	-0.742429	0.216339	5.08529	0.321716	0.0422775	0.144932	0.0566336	0.144932	0.385639	0.00188012
GBAP1	-0.506981	0.147799	5.962	0.150095	0.0164262	0.0709525	0.0338854	0.0709525	0.385639	0.0018871
USP41	-1.79083	0.519146	1.15288	1.8614	0.348937	0.729114	0.23142	0.729114	0.385639	0.00180421
SLC25A34	-0.825013	0.240006	2.82501	0.265138	0.0936704	-0.00406385	0.136741	0.136741	0.310978	0.000591791
RBM43	-0.617318	0.179548	3.5595	0.200491	0.0220731	0.0838587	0.106877	0.106877	0.355899	0.00115522
FAM24B	1.97347	0.574034	2.11576	2.26874	0.181395	1.13666	0.172737	1.13666	0.385639	0.00185369
TPM3P9	0.636321	0.185148	5.53856	0.235953	0.0123197	0.1248	0.0441832	0.1248	0.385639	0.00185834
SBNO1-AS1	0.48762	0.141621	5.1642	0.138283	0.0197665	0.060459	0.054256	0.060459	0.385639	0.00183129
HCG22	-0.911482	0.266786	3.30557	0.487266	0.152514	0.132185	0.11621	0.132185	0.393683	0.00194787
SPATA6	0.714691	0.211412	4.97415	0.30307	0.0889073	0.0898723	0.0601321	0.0898723	0.417763	0.00211732
ZNF514	-0.249453	0.0739384	7.30743	0.0264025	0.00262546	0.0078838	0.0192421	0.0192421	0.344384	0.000780494
SFMBT2	0.416958	0.123472	5.44651	0.103277	0.00571557	0.0552655	0.0465894	0.0552655	0.417763	0.00213515
LINC02696	0.692996	0.207068	4.58936	0.28814	0.0415195	0.129989	0.073077	0.129989	0.437308	0.00229031
NQO2	-0.295727	0.0885299	6.37407	0.0525813	0.00230304	0.0290471	0.0272133	0.0290471	0.437308	0.00232397
DDX11	0.520184	0.156	6.90463	0.163012	0.00655878	0.0907848	0.0217152	0.0907848	0.437308	0.00235599
FAHD1	0.285518	0.0857122	6.37223	0.0318177	0.00214835	0.00865045	0.027238	0.027238	0.344384	0.000850713
ABCC8	-0.617369	0.18558	6.17696	0.230215	0.0610668	0.0766934	0.0300646	0.0766934	0.437308	0.00239914
ARG2	-0.303936	0.0917713	6.87615	0.056076	0.00249693	0.031191	0.0219342	0.031191	0.437308	0.00248297
ZNF37A	2.06288	0.624672	4.40571	2.5916	0.0291864	1.53167	0.0792644	1.53167	0.437308	0.00253854
ZNF603P	-1.08441	0.32822	2.87453	0.715774	0.0945531	0.33636	0.134435	0.33636	0.437308	0.00252924
SCN4B	-0.355238	0.107942	5.85348	0.0713205	0.010353	0.0300063	0.0362526	0.0362526	0.385639	0.00185907
B3GNT8	-2.38436	0.723702	1.9749	3.47136	1.30437	0.790613	0.180582	0.790613	0.437308	0.00258412
LDHAP3	-2.01543	0.611958	1.75828	2.4813	0.0746517	1.42332	0.193123	1.42332	0.437308	0.0025917
ACE	-0.761271	0.232722	3.17424	0.274807	0.0952435	0.0336115	0.121394	0.121394	0.355899	0.00120783
LRRC37A3	-0.395836	0.120898	6.28445	0.0963503	0.0220053	0.0364596	0.0284609	0.0364596	0.441107	0.00271014
TUSC1	-0.475467	0.145328	5.5513	0.139133	0.00410499	0.0803754	0.043848	0.0803754	0.441107	0.00272559
PTPRN	-0.323982	0.0991808	6.36683	0.0647146	0.00357161	0.0357757	0.0273108	0.0357757	0.441107	0.00275812
ATP6V1FNB	-0.417039	0.128046	5.017	0.0810115	0.00681925	0.030287	0.0587642	0.0587642	0.355899	0.00122036
CFAP57	1.29375	0.398434	1.41161	0.765686	0.420552	-0.0783979	0.214448	0.214448	0.355899	0.00122597
LINC02003	1.10359	0.339702	1.66884	0.591076	0.263116	0.0222051	0.198475	0.198475	0.355899	0.0013285
SSR4P1	-1.07965	0.333006	2.08586	0.483675	0.26919	-0.0840082	0.174383	0.174383	0.355899	0.0011681
TMEM254-AS1	-0.447132	0.138109	4.83947	0.124524	0.010528	0.0657684	0.0645605	0.0657684	0.460364	0.00295033
GPR75	-0.583915	0.181051	3.69415	0.154617	0.0289023	0.0393427	0.102215	0.102215	0.355899	0.00129411
TMC6	0.889409	0.275836	4.7309	0.494998	0.041081	0.26326	0.0682338	0.26326	0.460364	0.00304137
SSPOP	-0.54193	0.168085	5.22686	0.183793	0.0375044	0.0755053	0.0524387	0.0755053	0.460364	0.00304325
PRR23D1	1.14748	0.355923	1.34493	0.824063	0.270925	0.235799	0.218733	0.235799	0.460364	0.00304469
GTF2H2C_2	1.37441	0.426481	4.69965	1.18277	0.161776	0.565767	0.0693009	0.565767	0.460364	0.00305374
SNHG17	-0.784571	0.243842	6.60244	0.386127	0.00405474	0.233781	0.0244439	0.233781	0.462081	0.00309026
DNAJC15	0.639456	0.199663	5.13489	0.257871	0.0292479	0.130213	0.0551279	0.130213	0.468358	0.00319858
FNDC11	-0.463775	0.144949	4.63058	0.135794	0.0108341	0.0732065	0.0716661	0.0732065	0.468358	0.00322168
ZSCAN12	-0.233347	0.072892	7.12181	0.0274435	0.0010015	0.0128448	0.0202515	0.0202515	0.370607	0.00159188
LINC00205	-0.437183	0.136709	6.31698	0.120741	0.00229558	0.0724617	0.0279982	0.0724617	0.468358	0.00323409
FAM88E	1.00682	0.314995	3.68675	0.48991	0.29442	-0.0591399	0.102467	0.102467	0.364759	0.00150727
FBLIM1	-0.375499	0.117901	5.76683	0.0735702	0.0172895	0.0212501	0.038313	0.038313	0.385639	0.00176764
CYP2E1	0.735843	0.23147	4.18458	0.344417	0.0450144	0.1693	0.0862774	0.1693	0.481767	0.00337908
DMGDH	-0.71418	0.225067	3.42551	0.325126	0.0572092	0.145411	0.111701	0.145411	0.484532	0.00342482
FGF11	-0.325407	0.10273	6.64801	0.0676366	0.00152801	0.0406856	0.0239665	0.0406856	0.484807	0.00346945
MMP11	-0.713229	0.225874	5.44665	0.326124	0.0192024	0.184875	0.0465857	0.184875	0.484807	0.00355052
RPL3P2	1.96755	0.622963	4.57857	2.48117	0.0219428	1.53039	0.0734457	1.53039	0.484807	0.00354447
THOC7	-0.293521	0.0931568	6.69147	0.0553731	0.00188476	0.032828	0.0235357	0.032828	0.484807	0.00360694
DOCK7	-0.338453	0.107739	9.34283	0.0738819	0.00828653	0.038144	0.0170175	0.038144	0.484807	0.00368642
TSPAN5-DT	-0.728003	0.231777	3.80159	0.341888	0.025353	0.18953	0.0986053	0.18953	0.484807	0.00369035
TPT1-AS1	-0.261327	0.0838147	6.58658	0.0375874	0.00348344	0.0172768	0.0246162	0.0246162	0.437308	0.00227746
TSPY26P	-0.268463	0.0864854	6.27139	0.0423157	0.00126927	0.0234769	0.0286496	0.0286496	0.441107	0.00274875
NBPF9	0.310648	0.100039	8.51102	0.0630962	0.00648552	0.0335456	0.016688	0.0335456	0.519157	0.00400828
LENG9	-0.422956	0.136419	4.83739	0.0997898	0.00981079	0.0459949	0.0646301	0.0646301	0.437308	0.00242853
SLC2A6	-0.342238	0.110602	5.83873	0.0565175	0.0123379	0.0147517	0.0365937	0.0365937	0.398573	0.00199373
PFKFB3	-0.449047	0.145381	8.2818	0.132677	0.0281443	0.0563978	0.0168503	0.0563978	0.525924	0.00416429
VASH1	-0.216217	0.0703987	8.14803	0.0309689	0.000939288	0.0188846	0.0169959	0.0188846	0.525924	0.00433577
DUSP1	-0.219224	0.0714082	7.22619	0.0253651	0.000737128	0.0127086	0.0196594	0.0196594	0.437308	0.00234328
NMRAL1	-0.732135	0.2389	6.64952	0.356013	0.0107614	0.217532	0.0239512	0.217532	0.525924	0.00440367
TC2N	0.932784	0.304122	5.08339	0.57732	0.0396094	0.330352	0.0566918	0.330352	0.525924	0.00437804
LYSMD4	-0.324105	0.105753	5.83467	0.0626155	0.00804669	0.0290288	0.0366884	0.0366884	0.460364	0.00305021
TRNP1	-0.550049	0.17928	5.31836	0.200676	0.018568	0.109998	0.0499074	0.109998	0.525924	0.0043683
ZNF578	-1.12216	0.365327	5.1083	0.834062	0.0478523	0.486004	0.0559304	0.486004	0.525924	0.0043326
POLRMTP1	2.05507	0.66977	3.72541	2.80096	0.187772	1.6066	0.101156	1.6066	0.525924	0.00436602
GKAP1	0.29617	0.0971324	5.91793	0.0471425	0.00292386	0.022524	0.034815	0.034815	0.437308	0.00252921
NAP1L6P	-0.643579	0.210937	3.2138	0.225713	0.0581754	0.0653187	0.119803	0.119803	0.437308	0.00257371
ARHGEF25	-0.250755	0.0822856	9.13344	0.0420456	0.00458255	0.0225011	0.0167969	0.0225011	0.540281	0.00458263
SYT3	-0.234772	0.0773055	7.14189	0.0320093	0.00377204	0.0147756	0.0201325	0.0201325	0.460364	0.00299805
FN3K	-0.274827	0.0908243	6.15988	0.0360987	0.0026668	0.0144304	0.0303294	0.0303294	0.437308	0.00244185
NTSR1	-0.626108	0.207483	7.23321	0.265254	0.00103923	0.171158	0.0196218	0.171158	0.564264	0.00490878
CLDN6	-0.359223	0.119183	6.05221	0.0874418	0.014392	0.0424268	0.0321331	0.0424268	0.56544	0.00494975
LY6H	1.04302	0.346415	6.92157	0.73812	0.00156115	0.478453	0.0215882	0.478453	0.566024	0.00498564
QRICH2	-0.463783	0.154608	5.42109	0.146598	0.0205501	0.0750638	0.0472429	0.0750638	0.570239	0.00511578
PRMT7	-0.241302	0.0803395	7.46403	0.0396237	0.00327714	0.0225406	0.0185649	0.0225406	0.570239	0.00507132
ZFP41	0.882336	0.294034	5.64268	0.530374	0.0174282	0.328396	0.0414554	0.328396	0.570239	0.00510343
RTL8B	-0.258007	0.0860041	6.34763	0.0427086	0.00201438	0.0247256	0.0275725	0.0275725	0.525924	0.00414261
FAM66A	-0.52465	0.174714	4.3181	0.126681	0.0400046	0.0170798	0.0820957	0.0820957	0.440679	0.00263564
RAB27A	0.502455	0.16778	3.9846	0.112926	0.0199705	0.0288903	0.0926294	0.0926294	0.441107	0.00271577
ZSWIM7	-0.324331	0.108443	6.59406	0.0719544	0.00267063	0.0443688	0.0245345	0.0443688	0.576127	0.00522248
LDHAP7	-2.70667	0.905218	2.93912	5.01279	0.0134589	3.26422	0.131469	3.26422	0.576127	0.00523126
TUBA1C	-0.714412	0.239616	8.30966	0.350454	0.000907216	0.228755	0.0168247	0.228755	0.580625	0.00533598
CUTALP	-1.50246	0.50411	5.49583	1.55071	0.0960624	0.920444	0.0453052	0.920444	0.580625	0.00534917
GUF1	-0.205015	0.0689246	7.69536	0.0257142	0.00117633	0.0143657	0.0178261	0.0178261	0.492389	0.00377484
ZNF619	0.440531	0.148189	4.74791	0.133735	0.0160554	0.0717843	0.0676542	0.0717843	0.582173	0.00544442
FAM88F	1.94154	0.652498	5.68835	2.5947	1.13243	0.570578	0.0402794	0.570578	0.581826	0.00540954
ZNF790-AS1	-0.493326	0.166095	4.11228	0.137565	0.021793	0.0560634	0.0885574	0.0885574	0.470101	0.00327169
FRG1BP	3.18864	1.07433	4.61034	7.02027	0.119311	4.49744	0.0723592	4.49744	0.582505	0.00550444
UBALD1	-0.540928	0.182456	6.57667	0.202311	0.0784729	0.0546878	0.0247253	0.0546878	0.582505	0.00554667
CDHR2	-0.505495	0.170792	5.28857	0.177042	0.0143227	0.102358	0.0507151	0.102358	0.582505	0.00561108
SERPINI1	-0.327564	0.110872	6.25999	0.0745052	0.00509905	0.0440714	0.0288158	0.0440714	0.582505	0.00567966
HERPUD2-AS1	-0.251029	0.0850498	6.38265	0.0369498	0.00183548	0.0197491	0.0270984	0.0270984	0.484807	0.00361291
HILPDA	-0.354116	0.120446	6.64385	0.0875998	0.0124572	0.0455717	0.024009	0.0455717	0.59405	0.00587122
TEPP	-0.557892	0.189737	3.6135	0.126526	0.0390137	0.00762329	0.104987	0.104987	0.468358	0.00320277
B4GALNT1	-0.2198	0.0748662	7.32131	0.0278419	0.00324446	0.0127827	0.0191753	0.0191753	0.484807	0.0036355
AGAP7P	-2.40977	0.821826	2.53672	4.07002	0.455056	2.24654	0.150689	2.24654	0.59405	0.00597811
MRS2	0.311557	0.106542	7.13049	0.0682628	0.00578736	0.0396178	0.0201998	0.0396178	0.59405	0.00608878
DIAPH3	0.300454	0.102669	6.00731	0.0634256	0.00389432	0.0382696	0.032979	0.0382696	0.59405	0.00605838
C17orf97	-0.993447	0.339626	4.67566	0.693809	0.0325392	0.428845	0.0701217	0.428845	0.59405	0.00607663
ALPK1	-0.361855	0.124091	5.51575	0.0669014	0.016811	0.0174579	0.0447829	0.0447829	0.484807	0.00348692
VWA5A	0.40164	0.1379	5.72179	0.114012	0.00435784	0.0717083	0.0394316	0.0717083	0.59405	0.00625525
KLHL29	-0.407564	0.139621	6.69395	0.117073	0.00125122	0.076725	0.0235118	0.076725	0.59405	0.00616185
HS6ST3	0.794523	0.272611	5.39318	0.445787	0.00622237	0.291044	0.0479524	0.291044	0.59405	0.00622712
RBMXL1	0.211503	0.0725923	7.56724	0.0316022	0.00274631	0.0183322	0.018201	0.0183322	0.59405	0.00624033
BMS1P10	0.493001	0.169071	4.35818	0.166648	0.0335254	0.0755831	0.080814	0.080814	0.582505	0.00562125
PLXNA2	-0.278436	0.0963579	6.6864	0.0553371	0.00403617	0.0331032	0.0235846	0.0331032	0.59405	0.00659437
ANGPT2	0.800472	0.275496	3.67258	0.454221	0.0343404	0.269252	0.102951	0.269252	0.59405	0.00635652
RASSF7	-0.24293	0.083856	7.24583	0.0419895	0.00746418	0.0206631	0.0195549	0.0206631	0.59405	0.00648312
CYP2D6	-0.660923	0.228766	4.65479	0.311865	0.0497501	0.159586	0.0708365	0.159586	0.59405	0.0066023
LPAR6	-0.81762	0.282257	3.07291	0.475699	0.0394254	0.279251	0.125599	0.279251	0.59405	0.0064872
SLITRK5	0.423085	0.146177	6.90853	0.127507	0.00110972	0.0843613	0.0216858	0.0843613	0.59405	0.00652298
PRSS27	-0.311055	0.107254	5.65748	0.0656043	0.00494148	0.0377046	0.0410723	0.0410723	0.582505	0.00552248
MTLN	-0.378187	0.130959	5.33429	0.102168	0.00578433	0.062817	0.0494824	0.062817	0.59405	0.00662137
LACC1	1.24907	0.430084	4.48454	1.10661	0.0532143	0.686673	0.0766383	0.686673	0.59405	0.00637586
SMN2	0.207638	0.0719392	9.46593	0.025793	0.0035087	0.0118086	0.0171923	0.0171923	0.525924	0.00428304
NUTM2D	-0.277702	0.0960725	6.51342	0.0550233	0.00887682	0.0280429	0.0254502	0.0280429	0.59405	0.00657992
NTF4	-1.1402	0.39393	3.15467	0.870705	0.498533	0.0629189	0.122192	0.122192	0.580625	0.0053668
SP2-AS1	-0.506435	0.174131	4.09908	0.139205	0.0323102	0.043559	0.0889756	0.0889756	0.484807	0.00365606
EPPK1	-0.441582	0.152353	6.02361	0.138654	0.00268604	0.0901591	0.0326658	0.0901591	0.59405	0.00646187
PTPRM	0.443229	0.1537	6.84434	0.140582	0.00393825	0.0905563	0.022187	0.0905563	0.596757	0.00668398
HEATR3	-0.37598	0.130841	5.30062	0.0970821	0.0180907	0.0455369	0.0503863	0.0503863	0.59405	0.00591379
FBXL16	-0.280882	0.0980908	10.4697	0.043319	0.0184694	0.00540248	0.0200179	0.0200179	0.525924	0.004169
SDCBP	0.189669	0.0661219	8.5485	0.0242421	0.000816612	0.0148787	0.0166718	0.0166718	0.582505	0.00564507
RFC4	0.32134	0.112068	6.9698	0.0744237	0.00249723	0.0477399	0.0212394	0.0477399	0.610286	0.00694036
NPIPB4	-0.422429	0.147499	5.89516	0.128808	0.0137914	0.0732328	0.0353127	0.0732328	0.610286	0.00699518
USP51	0.897111	0.313287	4.49477	0.581036	0.0344408	0.358153	0.0762932	0.358153	0.610286	0.00700144
FKBP9P1	-1.07997	0.377795	2.85813	0.84388	0.249695	0.321221	0.135195	0.321221	0.611015	0.00708106
PRSS35	0.873334	0.305695	5.42518	0.552268	0.00564038	0.368157	0.0471384	0.368157	0.611015	0.00710947
TTC36	-0.620686	0.217403	3.15983	0.226026	0.0670761	0.0650229	0.121981	0.121981	0.532401	0.00448685
CNTNAP3P2	-0.976563	0.34234	3.37193	0.491617	0.355097	-0.100843	0.113691	0.113691	0.525924	0.0042643
TARBP1	-0.278814	0.0978104	6.11497	0.0564463	0.00266893	0.0355986	0.0310438	0.0355986	0.617071	0.00721348
UAP1L1	-0.457141	0.160644	5.00922	0.152072	0.0295639	0.0736622	0.0590106	0.0736622	0.617478	0.00729488
GPC3	0.590091	0.207614	6.43215	0.253776	0.00665927	0.165755	0.0264515	0.165755	0.617478	0.00735253
DBIL5P	-0.865716	0.304503	4.94055	0.54602	0.171424	0.199465	0.0612197	0.199465	0.617478	0.00733907
FGF7	0.485592	0.171077	3.66821	0.102901	0.0139686	0.0289109	0.103101	0.103101	0.525924	0.0044029
CEBPZOS	-0.296263	0.104567	6.03438	0.064227	0.00221269	0.0415243	0.0324627	0.0415243	0.627512	0.00750612
ARMH1	0.724661	0.256169	4.60515	0.385026	0.0427342	0.219756	0.0725367	0.219756	0.631011	0.00758229
PPM1N	-0.813625	0.287501	2.70874	0.333098	0.188369	-0.0206178	0.142257	0.142257	0.543191	0.00463685
PGM3	0.236278	0.0836107	7.80017	0.0315466	0.0103893	0.00746005	0.0175737	0.0175737	0.546659	0.00469618
SAMD14	-0.219471	0.0776729	7.44848	0.0353682	0.00229013	0.0218422	0.0186251	0.0218422	0.632397	0.00763921
RRN3P2	1.0464	0.371839	1.99691	0.579806	0.373716	-0.0653398	0.179341	0.179341	0.556384	0.00480997
VPS9D1-AS1	-0.526334	0.187166	3.98642	0.180208	0.0475532	0.0663765	0.0925708	0.0925708	0.582505	0.00570089
RAB29	-0.515868	0.183562	7.17085	0.19676	0.102231	0.032548	0.0199653	0.032548	0.6456	0.00791113
RUSC1	-0.205597	0.0733356	7.77436	0.0313502	0.00172847	0.019784	0.0176318	0.019784	0.648226	0.00803587
CPT1B	-0.375191	0.134397	6.16616	0.104971	0.0067374	0.0655124	0.0302317	0.0655124	0.660251	0.00825673
LRRC75A	-0.266644	0.095685	6.81509	0.0531407	0.00104862	0.0355738	0.0224275	0.0355738	0.66494	0.00835152
AMH	-0.498962	0.179544	6.67552	0.186738	0.0041827	0.124761	0.023691	0.124761	0.670853	0.00849874
CACNA1G	-0.251736	0.0912395	7.80817	0.0479776	0.00128795	0.0320106	0.0175563	0.0320106	0.680024	0.00889628
FECH	-0.330482	0.119949	5.38712	0.0803595	0.00944462	0.0454496	0.0481068	0.0481068	0.659161	0.00820726
INTS4P1	-1.51144	0.548025	2.04529	1.73042	0.172153	1.02917	0.176632	1.02917	0.680024	0.00891879
NSMCE1	0.220952	0.0800962	8.51619	0.0369695	0.00324737	0.0224142	0.0166856	0.0224142	0.680024	0.00890613
CCDC9B	-0.661782	0.240162	4.36289	0.283936	0.150049	0.0290383	0.0806617	0.0806617	0.59405	0.0063296
ZNF763	-0.990647	0.359379	3.22673	0.743873	0.0313451	0.485267	0.119289	0.485267	0.680024	0.00894769
GRASLND	-0.468944	0.170034	4.01705	0.15438	0.0240577	0.0785187	0.0915882	0.0915882	0.617478	0.00727269
OPCML	-0.379033	0.137685	7.54425	0.109085	0.0129275	0.0629014	0.0182769	0.0629014	0.680024	0.00902286
UBE2QL1	-0.311515	0.11323	7.29834	0.0737432	0.00071781	0.0505666	0.0192865	0.0505666	0.680024	0.00905861
GPR153	-0.182645	0.0664627	7.933	0.0208669	0.000356631	0.0124696	0.0173125	0.0173125	0.59405	0.00617413
SLC7A1	0.309129	0.112639	5.33889	0.0638074	0.0013899	0.0396721	0.0493605	0.0493605	0.600565	0.0067593
TRAPPC2L	-0.250402	0.0912987	7.60943	0.0478393	0.00530989	0.0280319	0.0180687	0.0280319	0.682677	0.00923628
HSP90AA6P	0.408023	0.148785	5.60166	0.12704	0.00279975	0.085748	0.0425253	0.085748	0.682677	0.00924242
ESPN	-0.933613	0.340654	2.50405	0.487225	0.311852	-0.0388629	0.152327	0.152327	0.59405	0.00602861
OR7D2	0.608142	0.222234	3.93497	0.283005	0.0245639	0.172989	0.0942315	0.172989	0.685594	0.00936748
LRRC55	-0.179451	0.0656355	8.49913	0.0246707	0.000209074	0.017023	0.0166937	0.017023	0.685594	0.00941957
HSF4	-0.405973	0.148779	8.55662	0.126589	0.00445922	0.0840818	0.0166687	0.0840818	0.687771	0.00953575
METTL9	-0.422082	0.154933	7.14718	0.137123	0.00545501	0.0905616	0.0201016	0.0905616	0.69037	0.00963202
PCDHB16	0.59982	0.220229	5.69903	0.277012	0.0392697	0.154734	0.0400072	0.154734	0.69037	0.00964686
SURF1	-0.208093	0.0764828	6.83361	0.0206477	0.00112418	0.00862613	0.0222743	0.0222743	0.59405	0.00632833
NTN3	-0.498743	0.183322	3.63745	0.148683	0.0302696	0.0579638	0.104158	0.104158	0.59405	0.00643742
PINLYP	0.703534	0.258867	3.60666	0.382167	0.0573701	0.210678	0.105225	0.210678	0.691428	0.00977692
CRNDE	0.602084	0.221666	4.22184	0.280109	0.0170444	0.179499	0.0851084	0.179499	0.691428	0.00981203
ANO4	-0.493079	0.182122	4.53493	0.181781	0.0577399	0.0675605	0.0749331	0.0749331	0.680024	0.00903143
ARHGEF10	0.335516	0.124364	6.40742	0.0877601	0.0119398	0.0499258	0.0267712	0.0499258	0.696718	0.0102307
SUSD1	-0.380021	0.140742	4.93265	0.0790964	0.0177561	0.0257283	0.0614773	0.0614773	0.604623	0.00683784
DISC1	-0.425566	0.157539	5.10808	0.140951	0.0208663	0.078408	0.0559372	0.078408	0.696718	0.0101497
VMO1	-0.517511	0.191587	3.58948	0.208452	0.0386353	0.108187	0.105824	0.108187	0.696718	0.0101534
SCRT1	-0.245903	0.0911158	7.11357	0.0471194	0.000843846	0.0323645	0.020301	0.0323645	0.696718	0.0102087
PCDHGB6	-0.332155	0.123286	8.58486	0.0861653	0.000347656	0.0604503	0.0166589	0.0604503	0.696718	0.0103167
GRAMD4	-0.252896	0.0940786	8.02699	0.0481629	0.0182426	0.0150873	0.0171605	0.0171605	0.685594	0.00940376
FER1L4	-0.903658	0.33658	5.69219	0.640695	0.24279	0.210355	0.0401813	0.210355	0.696718	0.0105389
DPYSL2	-0.175674	0.0653446	8.11653	0.0183511	4.39639e-05	0.0108004	0.0170357	0.0170357	0.611015	0.00705151
PCDH11X	0.434665	0.16152	4.989	0.147781	0.00923253	0.0951228	0.0596555	0.0951228	0.696718	0.0103896
SEPTIN12	-1.45816	0.543599	2.19929	1.6702	0.244463	0.937537	0.168198	0.937537	0.696718	0.0105968
GABRA2	-1.37689	0.513109	6.36045	1.48847	0.0102064	1.04292	0.0273973	1.04292	0.696718	0.0105726
FABP5	-0.235135	0.0876586	6.81375	0.0434306	0.00130837	0.0294278	0.0224387	0.0294278	0.696718	0.0105973
NSUN7	0.50924	0.189513	3.9329	0.1918	0.0493619	0.0820444	0.0942989	0.0942989	0.680024	0.00902363
FNDC10	-0.297233	0.110815	5.71241	0.069405	0.00347025	0.04565	0.039668	0.04565	0.696718	0.0106011
SCART1	0.496252	0.185292	5.2508	0.193848	0.0303159	0.107017	0.0517622	0.107017	0.696718	0.0106987
SPTY2D1	0.321513	0.120169	6.96075	0.0814767	0.0100517	0.0477103	0.0213034	0.0477103	0.696718	0.0107646
CBR1	-0.530887	0.19862	6.51347	0.222437	0.00158153	0.156218	0.0254497	0.156218	0.696718	0.0108293
MGLL	-0.339802	0.12726	8.53362	0.0912529	0.0210625	0.0437182	0.0166779	0.0437182	0.696718	0.0108971
UNC13C	-1.14918	0.430175	1.4433	1.04302	0.186614	0.553589	0.212432	0.553589	0.696718	0.0108656
GSTT1	1.99863	0.749468	5.36235	3.16223	0.104561	2.14225	0.048745	2.14225	0.696718	0.0109819
ELAPOR2	0.304777	0.114403	5.94075	0.0736325	0.00703537	0.0453169	0.034328	0.0453169	0.696718	0.0110488
LINC01607	-0.557334	0.209236	3.23706	0.1727	0.0562387	0.0400485	0.11888	0.11888	0.632397	0.00766771
HS3ST4	-1.56564	0.588342	5.93377	1.94594	0.0282379	1.35635	0.0344756	1.35635	0.696718	0.0111232
BRINP2	0.562112	0.211445	5.86385	0.251172	0.0299181	0.148918	0.0360156	0.148918	0.696718	0.0111911
KLHL7-DT	-0.562095	0.211503	3.3743	0.251259	0.0406498	0.138285	0.113602	0.138285	0.696718	0.0112118
RN7SL790P	0.635805	0.239297	2.71448	0.232873	0.0870718	0.0469354	0.141981	0.141981	0.642178	0.00782122
THOC3	0.200873	0.0758093	6.98955	0.0239085	0.00188652	0.0122012	0.0211017	0.0211017	0.6456	0.00793311
BCAT1	0.410355	0.155217	4.98751	0.132175	0.0366664	0.0568373	0.0597031	0.0597031	0.696718	0.0109633
DRP2	0.386713	0.146346	5.46139	0.119836	0.00508003	0.0805884	0.0462037	0.0805884	0.697488	0.0116046
DUSP5	-0.333372	0.125999	5.98158	0.0889057	0.00413304	0.0593696	0.0334874	0.0593696	0.696718	0.011516
CCDC122	0.925797	0.34943	4.08911	0.684405	0.0985652	0.389841	0.0892916	0.389841	0.696718	0.0114219
IFI16	-0.41401	0.156331	6.62569	0.136948	0.00442319	0.0933342	0.0241971	0.0933342	0.696718	0.0114519
ADORA2B	-0.44567	0.16865	4.46252	0.159153	0.0135258	0.100246	0.0773775	0.100246	0.697488	0.0116019
DSCAM	-1.09006	0.411349	5.33641	0.948571	0.00887563	0.667956	0.0494261	0.667956	0.696718	0.0114085
EFEMP2	-0.416535	0.157327	6.37868	0.138674	0.00556609	0.0934413	0.0271514	0.0934413	0.696718	0.0114707
MAFA-AS1	-0.541896	0.20481	3.1786	0.141174	0.0465707	0.0207867	0.121218	0.121218	0.645825	0.00797098
FKBP9	-0.374796	0.14218	7.54094	0.112929	0.00205184	0.0788087	0.0182881	0.0788087	0.698556	0.0117743
JUP	-0.277844	0.105376	6.97146	0.062041	0.00337381	0.0410424	0.0212277	0.0410424	0.698556	0.0117576
PLD5P1	0.514775	0.195188	4.51329	0.212899	0.0132232	0.13917	0.0756674	0.13917	0.698556	0.0117407
HEXB	0.256665	0.097448	6.97661	0.0530193	0.00618023	0.0318042	0.0211915	0.0318042	0.699801	0.0118333
QRFP	-1.14701	0.4356	2.04036	0.67383	0.582084	-0.236019	0.176907	0.176907	0.669176	0.00844111
PCDH19	0.413275	0.157232	9.68422	0.134239	0.0813001	0.0137283	0.0175876	0.0175876	0.696718	0.0111795
NRXN1	-0.600155	0.228378	8.38178	0.290767	0.0367732	0.171853	0.016766	0.171853	0.704236	0.0119946
LINC01679	-1.21855	0.463639	1.46723	1.19848	0.217546	0.642297	0.21092	0.642297	0.704236	0.0119858
ENPP7P12	1.0177	0.387782	2.12683	0.837587	0.188152	0.413347	0.172131	0.413347	0.704236	0.0120901
ZNF497	-0.381539	0.145715	5.47497	0.118088	0.00953841	0.0753926	0.0458503	0.0753926	0.707262	0.0122559
H19	-1.50122	0.573875	4.51226	1.83048	0.106113	1.21122	0.0757023	1.21122	0.707262	0.0123246
OFD1	-0.200159	0.0768311	7.22149	0.027794	0.0039274	0.0144051	0.0196847	0.0196847	0.685594	0.00943102
TCEANC2	-0.282457	0.108414	5.9852	0.0433174	0.0135993	0.0100174	0.0334148	0.0334148	0.680024	0.00898078
STARD13	-0.529159	0.202716	3.40332	0.18397	0.051854	0.0652546	0.112521	0.112521	0.680024	0.00897529
RAB24	-0.19421	0.0745625	7.03963	0.0250607	0.00147279	0.0146015	0.0207655	0.0207655	0.681717	0.00915529
SOX12	-0.168779	0.0647827	8.82019	0.0178238	0.000145873	0.010812	0.0166413	0.0166413	0.680024	0.00901369
SNHG1	0.178474	0.0683494	9.07034	0.0233169	0.00193766	0.0139438	0.0167489	0.0167489	0.695935	0.00995166
SOD2	0.202376	0.0776629	6.873	0.0329146	0.0021673	0.0213966	0.0219588	0.0219588	0.704236	0.0120997
GCK	-0.37979	0.145981	4.66008	0.0892474	0.0145869	0.0398237	0.0706553	0.0706553	0.681717	0.00912414
NMNAT3	-0.308182	0.118479	5.50251	0.0777327	0.00965911	0.04649	0.0451304	0.04649	0.723442	0.0127444
CNOT6L	0.2245	0.0864303	6.5395	0.0371053	0.00473527	0.0206203	0.0251455	0.0251455	0.696718	0.0102848
PNP	0.341493	0.131365	5.7059	0.0955231	0.00499453	0.0640323	0.0398329	0.0640323	0.723779	0.0127897
NECTIN3-AS1	-0.582683	0.224262	3.35518	0.23253	0.0868531	0.0652805	0.114321	0.114321	0.686337	0.00947855
ARSB	-0.301586	0.11626	5.54791	0.0433378	0.0101287	0.0103178	0.0439373	0.0439373	0.680024	0.00900842
TXNRD3	-0.577747	0.222539	4.62953	0.273899	0.0503971	0.147698	0.0717021	0.147698	0.72659	0.0128893
VASH1-AS1	-0.260789	0.100491	6.90834	0.0558368	0.0055425	0.034851	0.0216873	0.034851	0.72659	0.0129184
C2CD4C	-0.311931	0.120548	6.19995	0.0801993	0.00212639	0.0560011	0.0297123	0.0560011	0.736418	0.0131411
EPOP	-0.272492	0.105331	5.6745	0.059657	0.00374412	0.0389594	0.040634	0.040634	0.707262	0.0123344
PIGZ	-0.450121	0.174221	5.12205	0.167347	0.0094307	0.111982	0.0555142	0.111982	0.738894	0.0132601
AGO3	0.246049	0.0953385	6.50965	0.0373664	0.0108628	0.0118754	0.025495	0.025495	0.691428	0.00973812
CTSB	-0.357984	0.138698	7.18029	0.105993	0.0014574	0.0754915	0.0199119	0.0754915	0.738894	0.013338
TRPT1	-0.190424	0.0738351	7.45677	0.0290285	0.00321365	0.017528	0.0185928	0.0185928	0.707262	0.012344
CCDC7	0.559032	0.216859	4.36491	0.188036	0.107516	0.00466054	0.0805963	0.0805963	0.693429	0.00987812
GANAB	0.188967	0.0734358	9.64766	0.0296554	0.0011674	0.0204038	0.0175136	0.0204038	0.747853	0.0135755
FBXW7	0.188946	0.0735432	7.56468	0.0273084	0.00342514	0.0156337	0.0182093	0.0182093	0.696718	0.0114554
CEP44	0.200918	0.0782647	7.08955	0.0308923	0.00405352	0.0175116	0.0204479	0.0204479	0.696718	0.0115013
TAS2R19	-0.702943	0.273476	2.67359	0.410981	0.117575	0.181582	0.143953	0.181582	0.747853	0.0136624
ZNF433-AS1	-0.980793	0.381492	4.22395	0.799857	0.0198237	0.562321	0.0850423	0.562321	0.747853	0.0136457
ZNF213-AS1	-0.301516	0.117221	5.36887	0.0500723	0.00638718	0.0212869	0.0485759	0.0485759	0.691428	0.00974031
MTCO2P2	-1.33623	0.520455	5.93154	1.48739	0.24223	0.841262	0.0345231	0.841262	0.750664	0.0137546
RAB5B	0.183072	0.0715146	7.29327	0.024492	0.00114571	0.0155199	0.0193116	0.0193116	0.696718	0.0109406
DFFA	-0.298371	0.116705	6.68104	0.074588	0.00302171	0.0514583	0.0236368	0.0514583	0.753861	0.0140939
PPM1K	0.280533	0.109763	5.59914	0.0574494	0.00560052	0.0334671	0.0425915	0.0425915	0.696718	0.0110202
PPM1E	-0.192844	0.075449	8.3497	0.0311692	0.000234981	0.0225352	0.0167908	0.0225352	0.753861	0.0141154
TMEM151A	-0.322257	0.125779	6.19117	0.0867557	0.00218656	0.0610946	0.0298462	0.0610946	0.750838	0.013921
MRPL42	0.190534	0.0744824	7.00528	0.0254559	0.00119643	0.0157054	0.0209941	0.0209941	0.696718	0.0105883
ZNF844	-0.276413	0.107828	6.06753	0.0637813	0.00308744	0.0434199	0.0318571	0.0434199	0.750838	0.013878
PDGFA-DT	-1.03678	0.404639	2.56003	0.897914	0.131906	0.523026	0.149527	0.523026	0.750838	0.0139165
LINC00863	-0.223971	0.0875093	6.27826	0.0279743	0.00208143	0.0135588	0.0285501	0.0285501	0.696718	0.0101871
RNASEL	-0.473707	0.185687	4.94935	0.188563	0.00824723	0.129671	0.0609336	0.129671	0.753861	0.0142706
GUSBP9	-2.91414	1.14202	2.62413	7.13364	2.98252	2.23432	0.146363	2.23432	0.753861	0.0142503
ZNF300	0.215491	0.0845093	8.03002	0.0390458	0.000292956	0.0282743	0.017156	0.0282743	0.753861	0.0143093
MFSD3	-0.259262	0.101718	5.8326	0.0503201	0.00464957	0.0300601	0.0367368	0.0367368	0.696718	0.0115036
AK7	0.423312	0.166308	4.06921	0.112548	0.0207097	0.0486795	0.0899239	0.0899239	0.696718	0.010813
HSP90B1	0.24083	0.0946543	9.2286	0.048915	0.000400159	0.0354376	0.0168853	0.0354376	0.757158	0.0144911
POLR1E	0.185124	0.072821	7.10866	0.0185698	0.000880848	0.00922366	0.0203307	0.0203307	0.696718	0.0107243
NAAA	-0.362694	0.142802	4.79649	0.110712	0.0155629	0.0654722	0.0660063	0.0660063	0.757158	0.0144743
ARHGAP45	-0.340266	0.133919	5.15277	0.0843872	0.0171431	0.0401915	0.0545944	0.0545944	0.696718	0.0113527
SMIM22	-0.861831	0.339451	2.12884	0.628248	0.251332	0.209576	0.172021	0.209576	0.76429	0.0146691
RTL8A	-0.239465	0.0943714	7.26001	0.0485405	0.00125797	0.0343659	0.0194808	0.0343659	0.764372	0.0147163
INSYN1	-0.191634	0.0755627	7.40009	0.0311093	0.00121267	0.0216262	0.0188219	0.0216262	0.764372	0.0147619
TF	0.412941	0.16297	4.4794	0.144627	0.0190277	0.0872094	0.0768112	0.0872094	0.764372	0.0148369
FCGBP	-1.02939	0.406216	5.96122	0.898614	0.381729	0.278317	0.0339014	0.278317	0.764372	0.0148286
EGLN1	-0.173849	0.0686902	8.22197	0.017651	0.00196262	0.00831392	0.0169108	0.0169108	0.696718	0.011289
ADAMTS17	1.18549	0.468571	0.891648	1.19446	0.206728	0.671507	0.249524	0.671507	0.768709	0.0149655
C15orf40	-0.310932	0.123074	5.59421	0.0800285	0.0178686	0.0402538	0.0427206	0.0427206	0.753861	0.0141266
ZNF135	-0.363777	0.143925	5.87098	0.112623	0.00457266	0.078285	0.0358536	0.078285	0.768843	0.0150491
RIMKLA	-0.308947	0.122169	6.46251	0.0811738	0.00120021	0.0585008	0.0260684	0.0585008	0.768709	0.0150047
PARGP1	0.350937	0.138896	4.93203	0.070444	0.0156706	0.0246174	0.0614976	0.0614976	0.696718	0.0111836
RIOK3	0.196046	0.0777242	6.96718	0.0305945	0.00290631	0.0188924	0.0212579	0.0212579	0.736418	0.0131732
CBR3	1.31421	0.521089	2.39298	1.4743	0.255541	0.830594	0.157988	0.830594	0.771976	0.0152364
NOTCH2NLC	0.366609	0.145292	5.99634	0.11465	0.0151825	0.0692561	0.0331936	0.0692561	0.771976	0.0151948
TCAF2P1	1.21228	0.48128	1.47809	1.11032	0.716285	0.0534507	0.210235	0.210235	0.707262	0.012318
NAIPP1	2.16234	0.858285	3.1822	3.99703	2.1201	0.826511	0.121072	0.826511	0.774512	0.0153285
CDKN1C	0.360256	0.143338	6.32074	0.111313	0.00419657	0.0779862	0.0279454	0.0779862	0.780804	0.015538
CHKB-CPT1B	-0.284258	0.113078	6.56386	0.069284	0.0194042	0.0317422	0.0248682	0.0317422	0.780804	0.0155211
HTR1D	0.698763	0.278325	3.25064	0.419408	0.060214	0.249646	0.118345	0.249646	0.781915	0.015634
CELF5	-0.191578	0.0763603	7.44677	0.0315559	0.00274868	0.0205749	0.0186318	0.0205749	0.781915	0.0156951
ZNF436-AS1	0.379461	0.15138	5.91239	0.12395	0.0098033	0.0818607	0.034935	0.0818607	0.781915	0.0157727
DNAJC22	0.798831	0.319322	1.74984	0.550844	0.135802	0.272065	0.193624	0.272065	0.783033	0.0159517
TOR4A	-0.46389	0.185406	3.58989	0.123741	0.0316914	0.0394047	0.10581	0.10581	0.704236	0.012075
PCDHB7	-0.412283	0.165103	4.10972	0.0693797	0.0203979	0.00537265	0.0886383	0.0886383	0.698256	0.0116553
PCDHA5	0.481868	0.192953	4.7084	0.200915	0.0207698	0.128154	0.0690016	0.128154	0.783033	0.0161072
TMCO3	0.247752	0.0993345	7.2896	0.0532064	0.00529668	0.0341727	0.0193299	0.0341727	0.783033	0.0162238
MAP9-AS1	-0.47287	0.189697	3.67887	0.154726	0.0412041	0.060686	0.102736	0.102736	0.708773	0.0124475
SLC4A3	-0.246886	0.0990863	7.83288	0.0529083	0.0051444	0.0341279	0.0175038	0.0341279	0.783033	0.0163148
GOLGA3	0.265035	0.106518	8.29223	0.0610901	0.0177812	0.0276028	0.0168405	0.0276028	0.783033	0.0164416
TARS3	0.328895	0.132247	7.20864	0.0941392	0.00952355	0.0604336	0.0197545	0.0604336	0.783033	0.0164862
KANK3	-0.503273	0.202204	4.82337	0.220184	0.0560474	0.107498	0.0651005	0.107498	0.783033	0.0164136
PCDHA1	-0.456268	0.183593	4.06614	0.181352	0.0285453	0.106281	0.0900214	0.106281	0.783033	0.0165514
WASH8P	0.731709	0.294434	6.54192	0.466421	0.00485952	0.341906	0.0251176	0.341906	0.783033	0.0165543
FLJ16779	-0.341366	0.1373	5.07758	0.101453	0.00691977	0.0684852	0.0568707	0.0684852	0.783033	0.0165118
ARHGEF4	-0.203397	0.0818782	8.05742	0.0360606	0.0028957	0.0239205	0.0171162	0.0239205	0.783033	0.0165911
FAM107B	-0.196958	0.0793992	6.57953	0.0190214	0.000523236	0.00877322	0.0246937	0.0246937	0.708773	0.0124213
KANK1	-0.642061	0.258741	6.00341	0.359866	0.0524882	0.215299	0.0330548	0.215299	0.783033	0.0166905
STAT6	-0.683923	0.275772	5.70159	0.408655	0.15279	0.151412	0.0399422	0.151412	0.783033	0.0167452
KDSR-DT	-0.409604	0.165073	4.10392	0.126999	0.0201742	0.06796	0.088822	0.088822	0.738894	0.013325
CDHR3	-0.41817	0.169195	6.27309	0.153505	0.0070392	0.107468	0.0286249	0.107468	0.783033	0.0170672
SLC26A10P	-0.277177	0.11209	7.00836	0.0673937	0.00234661	0.0479104	0.0209733	0.0479104	0.783033	0.0170189
PPP3CA	-0.184417	0.0747061	7.96886	0.0299049	0.0016369	0.0206871	0.0172516	0.0206871	0.783033	0.017181
ZSCAN1	-0.392676	0.158675	4.79093	0.135116	0.0121836	0.0885276	0.0661943	0.0885276	0.783033	0.0169456
PRELID1	0.196019	0.0792668	7.72786	0.0337037	0.000793868	0.024339	0.017743	0.024339	0.783033	0.0170146
AGAP4	0.37399	0.151527	5.6812	0.123017	0.031685	0.0601567	0.040462	0.0601567	0.783033	0.0171972
TUBB4AP1	-1.19304	0.483264	2.60953	1.25146	0.103133	0.831042	0.14708	0.831042	0.783033	0.0171752
H2BC20P	-1.26015	0.510451	1.8638	1.39622	0.835671	0.206569	0.186941	0.206569	0.783033	0.0171758
ARHGAP28	-0.426918	0.173121	4.4928	0.160494	0.035	0.0848834	0.0763599	0.0848834	0.783033	0.0172796
C15orf39	-0.330667	0.134044	6.32768	0.0835113	0.0440225	0.0142136	0.0278484	0.0278484	0.750838	0.0138456
PCSK6	-0.431792	0.175212	6.86791	0.164329	0.0121072	0.11069	0.0219988	0.11069	0.783033	0.0173421
ZNF233	-0.43504	0.176694	4.24464	0.167027	0.0165191	0.108364	0.0843946	0.108364	0.783033	0.0174312
HEXD	-0.200829	0.081531	6.66969	0.0264746	0.00284063	0.0140015	0.0237486	0.0237486	0.747853	0.0136044
LINC01795	-1.25536	0.509818	1.14106	1.3906	0.282271	0.757386	0.232218	0.757386	0.783033	0.017421
ERICH5	-1.21465	0.493645	1.41846	1.3032	0.312467	0.662275	0.214011	0.662275	0.783033	0.017491
NHS	0.406825	0.165422	6.9916	0.146296	0.0393318	0.0701261	0.0210875	0.0701261	0.783033	0.0175408
ECT2	0.221226	0.0902311	6.77276	0.0434464	0.00261222	0.0299544	0.0227896	0.0299544	0.789008	0.0178392
FAIM2	-0.284581	0.11608	6.45184	0.0719014	0.00637974	0.0475184	0.0262018	0.0475184	0.789008	0.0178462
ABLIM2	-0.41292	0.168359	5.60613	0.151289	0.0661001	0.0472795	0.0424083	0.0472795	0.789008	0.0178059
CCDC71L	-0.262631	0.107066	7.63456	0.0611887	0.000503318	0.0453488	0.0179941	0.0453488	0.789008	0.0177907
SSTR2	0.351535	0.143556	8.19804	0.109891	0.000178865	0.0822542	0.0169371	0.0822542	0.792114	0.0179595
POT1	0.238946	0.0977917	6.21786	0.0350274	0.00881166	0.0124048	0.0294412	0.0294412	0.753861	0.0142046
NEIL1	-0.270905	0.110819	5.66506	0.0539695	0.00824651	0.0286095	0.0408768	0.0408768	0.753861	0.0142936
NAA15	0.291992	0.119519	6.14527	0.0760653	0.00254531	0.0545934	0.030558	0.0545934	0.800359	0.01819
FXYD7	-0.222384	0.0909993	6.21504	0.036578	0.00363978	0.021421	0.0294837	0.0294837	0.753861	0.014346
MRAP	-2.05652	0.842538	3.09149	3.77799	2.02401	0.815474	0.124814	0.815474	0.801047	0.0182801
FARSB	0.185591	0.0760855	8.05782	0.0307974	0.00030747	0.0228486	0.0171156	0.0228486	0.801047	0.0183463
N6AMT1	-0.469212	0.192561	6.12936	0.19714	0.00962988	0.138689	0.0308099	0.138689	0.801047	0.0184508
FOXD4	-0.999697	0.410371	2.0783	0.895215	0.322084	0.351534	0.1748	0.351534	0.801047	0.0184763
DBNL	-0.433941	0.178242	7.26258	0.168824	0.00521133	0.12187	0.0194675	0.12187	0.801047	0.0185392
ADAMTS15	0.540913	0.222673	6.45631	0.263133	0.00182962	0.196503	0.0261458	0.196503	0.805513	0.0187629
ARHGAP4	-0.39883	0.164471	4.78122	0.143407	0.0290623	0.079141	0.0665232	0.079141	0.805513	0.0189425
VIPR2	1.30975	0.540236	0.694963	1.54705	0.165807	1.00161	0.263827	1.00161	0.805513	0.0189641
GGACT	-0.627837	0.258898	2.93164	0.355353	0.0604928	0.20762	0.13181	0.20762	0.805513	0.0189377
CUL4B	0.174859	0.0720666	7.18265	0.0249668	0.00087576	0.0171384	0.0198986	0.0198986	0.783033	0.016014
GPSM1	-0.168455	0.0694078	8.34105	0.0255524	0.000273571	0.0189962	0.0167979	0.0189962	0.805513	0.0188533
ZNF48	-0.28875	0.119424	7.53958	0.0754788	0.00871431	0.0483341	0.0182927	0.0483341	0.807365	0.0192436
NTM	-0.360836	0.149188	5.54604	0.117814	0.0113277	0.0777005	0.0439865	0.0777005	0.807365	0.0192087
TNPO1	0.168504	0.0697753	7.62312	0.0140472	0.00144668	0.0054915	0.0180277	0.0180277	0.771976	0.0151943
CHGA	-0.22914	0.094877	6.64051	0.0476075	0.00272681	0.0332797	0.0240433	0.0332797	0.807365	0.0193608
KCNH3	-0.630151	0.261217	6.19226	0.360632	0.0935698	0.179367	0.0298296	0.179367	0.807365	0.0194804
POC1B	0.27032	0.112098	5.94498	0.0663989	0.0136214	0.0366424	0.0342391	0.0366424	0.807365	0.0195198
MT-TN	-0.297385	0.123281	7.29341	0.080323	0.000739814	0.0600525	0.0193109	0.0600525	0.807365	0.0194849
ZNF175	-0.282009	0.117004	5.49342	0.0553146	0.00939143	0.0271516	0.0453683	0.0453683	0.781915	0.0157258
NIT2	-0.202576	0.0840738	6.47453	0.031191	0.00235393	0.0193402	0.0259197	0.0259197	0.781915	0.0157628
SCN3A	0.392236	0.162881	7.09608	0.140073	0.026045	0.0800763	0.0204076	0.0800763	0.807365	0.0196661
FAM167B	-0.702813	0.291887	2.14461	0.274366	0.169631	-0.0167947	0.17116	0.17116	0.783033	0.0159229
FRG1JP	1.41149	0.587142	2.81782	1.81829	0.16572	1.21322	0.137077	1.21322	0.812985	0.0198472
RGS9	-0.346289	0.144185	5.43598	0.109591	0.0245957	0.058562	0.046861	0.058562	0.813535	0.0199491
LINC03011	0.396685	0.16514	4.09232	0.13327	0.0198955	0.077934	0.0891896	0.0891896	0.783033	0.0174702
FAM131B	-0.160655	0.0670302	9.17944	0.0215453	0.00113502	0.014575	0.0168372	0.0168372	0.783033	0.0173211
JOSD2	-0.328753	0.137128	5.35979	0.0990232	0.0193143	0.0559023	0.0488118	0.0559023	0.817749	0.0201402
OPN3	-0.460609	0.192394	5.12529	0.194767	0.0118081	0.136254	0.0554164	0.136254	0.817749	0.0202897
BMP7	0.240878	0.100647	8.72295	0.0532905	0.00871802	0.0318012	0.0166347	0.0318012	0.817749	0.0203257
PPARGC1A	0.631652	0.264235	4.01027	0.367057	0.122308	0.156972	0.0918053	0.156972	0.817749	0.0204526
LAMP5	-0.639138	0.267325	3.7386	0.375726	0.0250056	0.260844	0.100711	0.260844	0.817749	0.0204358
AKR1E2	-0.669446	0.279877	3.35568	0.411946	0.162143	0.151183	0.114302	0.151183	0.817749	0.0203876
ZNF517	-0.197835	0.0826989	6.57103	0.02545	0.0025684	0.013517	0.024788	0.024788	0.783033	0.0163644
MMP23A	-1.66005	0.694364	1.24193	2.53486	0.380181	1.54839	0.225473	1.54839	0.817749	0.0204414
ZFP92	-0.430285	0.180208	3.69162	0.13413	0.0275982	0.0632139	0.102301	0.102301	0.783033	0.0167209
TMEM242-DT	-0.808952	0.338796	1.47598	0.531321	0.248764	0.133536	0.210368	0.210368	0.783033	0.0171668
MCOLN1	-0.274464	0.115131	5.57434	0.0503015	0.00977874	0.0225927	0.0432422	0.0432422	0.783033	0.016717
ABHD1	0.570183	0.239069	3.38221	0.282045	0.115309	0.0939933	0.113306	0.113306	0.801047	0.0185541
MALL	0.613482	0.257405	2.69143	0.253356	0.121939	0.0419818	0.14309	0.14309	0.783033	0.0170544
ATP5MJ	0.248085	0.104088	9.53633	0.0568604	0.000928671	0.0424086	0.0173077	0.0424086	0.821484	0.0207772
MUS81	-0.178704	0.074913	7.85152	0.0208347	0.00498216	0.0082164	0.0174656	0.0174656	0.783033	0.0168823
CDHR5	0.702493	0.295196	4.18835	0.456924	0.174135	0.174427	0.086159	0.174427	0.821484	0.020947
RAB18	-0.160285	0.0675971	7.82091	0.018714	0.000748522	0.0119618	0.0175289	0.0175289	0.783033	0.017536
KIAA0930	-0.265544	0.112028	6.88764	0.0656579	0.00205458	0.0481464	0.0218451	0.0481464	0.821484	0.0213896
ABCD1	-0.376986	0.158938	4.63816	0.132207	0.0229755	0.0780695	0.0714062	0.0780695	0.821484	0.0213151
PCNX2	-0.299324	0.125947	6.3202	0.0831125	0.00892304	0.0545276	0.027953	0.0545276	0.821484	0.0210949
NTPCR	-0.395151	0.166532	7.38325	0.145175	0.00135989	0.109572	0.0188939	0.109572	0.821484	0.0212719
ADAMTS10	-0.226003	0.0951873	6.77298	0.047447	0.00313708	0.0331054	0.0227877	0.0331054	0.821484	0.0212023
ME3	-0.991375	0.417587	3.38746	0.9131	0.131101	0.566414	0.11311	0.566414	0.821484	0.0212137
LBH	-0.174478	0.0735631	7.10071	0.0238152	0.00126695	0.0155514	0.0203792	0.0203792	0.783033	0.0174516
TSSC2	-1.8747	0.789932	2.84588	3.26677	2.12348	0.372484	0.135766	0.372484	0.821484	0.021252
NBPF26	0.423502	0.178607	6.12954	0.166923	0.0240811	0.103521	0.030807	0.103521	0.821484	0.0213516
IGLON5	-0.183288	0.0774009	8.07887	0.0313246	0.000326213	0.0236374	0.0170861	0.0236374	0.821721	0.021499
VAMP3	0.213219	0.0901398	7.36873	0.0424573	0.0108272	0.0216735	0.0189576	0.0216735	0.821721	0.0216242
PPP2R5B	-0.240723	0.101848	7.87642	0.0541789	0.00174201	0.0397503	0.0174166	0.0397503	0.822598	0.0217145
MIF4GD	-0.239539	0.101284	6.27443	0.0259189	0.0124282	-0.00105189	0.0286055	0.0286055	0.783033	0.0169889
CALHM2	-0.598327	0.253209	3.72727	0.334827	0.040399	0.21606	0.101093	0.21606	0.822598	0.0217418
DBI	0.155838	0.0660008	8.09089	0.020253	0.000354744	0.0144062	0.0170697	0.0170697	0.801047	0.0185132
SRGAP2B	0.273187	0.115465	6.69343	0.0696751	0.00530085	0.0480278	0.0235168	0.0480278	0.821721	0.0215977
TCP10L	0.383091	0.162179	4.45093	0.137329	0.015712	0.0894955	0.0777649	0.0894955	0.822598	0.0217815
RRN3P1	-0.619389	0.26232	4.97495	0.359201	0.0448708	0.230376	0.0601063	0.230376	0.822657	0.0218278
CREG1	-0.201819	0.0855489	6.32356	0.0226805	0.00136849	0.0112946	0.027906	0.027906	0.783033	0.017348
EXO5	-0.299515	0.12701	5.34839	0.082187	0.0154165	0.0470098	0.0491099	0.0491099	0.821484	0.0210045
TMEM121B	-0.163386	0.0693141	7.4813	0.0219077	0.000717979	0.0151274	0.0184998	0.0184998	0.801047	0.018451
CAV2	-0.421467	0.178888	4.17253	0.160257	0.041348	0.0796034	0.0866562	0.0866562	0.818786	0.0205231
INSYN2A	-0.345364	0.14663	4.55762	0.0987328	0.0118405	0.0598656	0.0741606	0.0741606	0.802416	0.0186294
MAP1LC3A	-0.222788	0.0946587	7.8512	0.0466876	0.00062251	0.0352186	0.0174663	0.0352186	0.826478	0.0221988
VRK2	-0.551359	0.234764	4.41632	0.286826	0.0247853	0.195672	0.0789144	0.195672	0.82913	0.0224476
CA11	0.347615	0.147975	7.0279	0.113971	0.00901018	0.0785767	0.0208426	0.0785767	0.82913	0.022419
DCHS1-AS1	-0.327134	0.139468	5.51735	0.101156	0.0238765	0.0539292	0.0447408	0.0539292	0.831023	0.0225965
ERGIC1	-0.184944	0.0789836	6.62572	0.0318638	0.000756853	0.0236102	0.0241968	0.0241968	0.823331	0.0220695
CD72	0.460673	0.196983	3.59874	0.144026	0.0497081	0.0439714	0.105501	0.105501	0.806479	0.0190307
ANKRD35	-0.448465	0.191768	3.42494	0.124999	0.0353781	0.0410862	0.111722	0.111722	0.805513	0.0188509
LY6G5C	0.670402	0.287737	4.24875	0.428944	0.0358065	0.295365	0.0842661	0.295365	0.845541	0.0233936
BST2	0.501747	0.215242	4.50179	0.240095	0.0334882	0.151828	0.0760564	0.151828	0.845541	0.023333
IGSF3	-0.193656	0.0829174	11.2388	0.0341291	0.00318501	0.0226669	0.0243162	0.0243162	0.821484	0.0213947
DCAF6	-0.19146	0.0821396	6.68695	0.0271058	0.00340834	0.0151602	0.0235793	0.0235793	0.807365	0.0195504
GRM1	-0.335699	0.143874	5.27146	0.10733	0.0059967	0.0768018	0.0511863	0.0768018	0.845541	0.0232194
RETREG1	-0.272591	0.116999	6.14995	0.0709194	0.00642713	0.0483277	0.0304846	0.0483277	0.845541	0.0233959
CFAP46	0.675079	0.289588	2.85377	0.434611	0.0898981	0.245547	0.135398	0.245547	0.845541	0.0233285
WEE2	0.964097	0.413133	1.97067	0.656445	0.501894	-0.0641275	0.180822	0.180822	0.807365	0.0195895
HSPE1P10	0.838847	0.359404	1.7184	0.600533	0.32119	0.121192	0.195496	0.195496	0.813535	0.0199136
RPL9P29	-0.604273	0.259332	2.46333	0.298997	0.114625	0.101401	0.154386	0.154386	0.807365	0.0195869
NUDT19-DT	-0.811747	0.347877	1.36045	0.549605	0.266345	0.134252	0.21773	0.21773	0.807365	0.0196169
GLTPD2	-0.440927	0.189357	3.47612	0.140843	0.03357	0.0617854	0.109854	0.109854	0.807365	0.0196594
ATF3	0.364835	0.156741	5.38788	0.127214	0.0125945	0.0856763	0.0480873	0.0856763	0.845541	0.0235119
GOLGA8B	0.18771	0.0807461	8.40949	0.0337371	0.00196455	0.0241152	0.0167464	0.0241152	0.845541	0.0236648
DGKE	0.22663	0.0976392	6.27849	0.0461372	0.00958682	0.0251712	0.0285468	0.0285468	0.821721	0.0214773
PRPF4	0.177062	0.0763157	7.70653	0.0301035	0.000831238	0.0224651	0.017797	0.0224651	0.847127	0.0239045
CYP4V2	-0.583752	0.251934	4.88254	0.327828	0.0227554	0.231127	0.0631256	0.231127	0.847925	0.0240657
ZNF599	-0.212391	0.0916528	6.10492	0.0265234	0.00239031	0.013139	0.0312107	0.0312107	0.807365	0.0194148
TRAPPC5	-0.187091	0.0806991	7.18457	0.033647	0.00333516	0.0227143	0.0198878	0.0227143	0.847127	0.023997
GUSBP13	1.72801	0.745173	3.53535	2.86933	0.624363	1.59677	0.107731	1.59677	0.847127	0.0239678
USP2-AS1	-0.814762	0.351966	3.25486	0.534024	0.377342	0.00515844	0.118179	0.118179	0.817749	0.020247
ATP10D	-0.38378	0.166076	4.20122	0.142246	0.0213597	0.0889649	0.0857549	0.0889649	0.854715	0.0243978
PALM2AKAP2	0.351114	0.151863	4.69237	0.106248	0.0226991	0.0559148	0.06955	0.06955	0.821484	0.0209634
CACNB3	-0.157607	0.0682185	7.84403	0.0136032	0.00113423	0.00634346	0.0174808	0.0174808	0.817749	0.0202556
YOD1	0.169538	0.073385	7.05687	0.0274519	0.000887528	0.0203129	0.0206539	0.0206539	0.847127	0.023913
QPCT	-0.677824	0.29365	3.45611	0.444445	0.053921	0.291	0.110581	0.291	0.856027	0.0245383
EGLN3	-0.362714	0.157183	5.05538	0.12732	0.00518658	0.0936391	0.0575587	0.0936391	0.856027	0.0245749
RPL23AP97	0.348546	0.151026	4.47628	0.060127	0.0143197	0.0153924	0.0769158	0.0769158	0.807365	0.0195249
PDE3B	-0.554379	0.240481	5.78594	0.29786	0.0281579	0.203167	0.0378474	0.203167	0.856866	0.0247005
PABPC4	-0.163834	0.0712754	9.2841	0.0237763	0.00337475	0.0144309	0.016946	0.016946	0.823331	0.022003
CRTAC1	0.628333	0.273148	3.41909	0.360326	0.186502	0.0867607	0.111938	0.111938	0.831023	0.0226371
PFKFB4	-0.285591	0.124398	5.22582	0.0675442	0.00943079	0.0396344	0.0524684	0.0524684	0.821484	0.0213363
DUS3L	-0.325225	0.141693	7.85859	0.10316	0.017102	0.0632061	0.0174515	0.0632061	0.864581	0.0252515
UHMK1	0.153821	0.0669633	7.84449	0.0191591	0.000456457	0.0133109	0.0174799	0.0174799	0.821484	0.0212125
TYSND1	-0.317391	0.138323	6.31514	0.098294	0.00229599	0.0742369	0.028024	0.0742369	0.864581	0.0252906
UBTD2	-0.215467	0.0938694	8.12753	0.0452765	0.000313731	0.0349322	0.0170216	0.0349322	0.864581	0.0252448
DNAJC28	-0.373945	0.162884	4.27817	0.119012	0.022778	0.0647825	0.0833474	0.0833474	0.821721	0.0215374
TRMT12	-0.308876	0.134548	4.8945	0.0790383	0.00968213	0.0477433	0.06273	0.06273	0.821484	0.0213447
WASIR2	0.508836	0.221408	3.60279	0.135081	0.0907273	-0.0199737	0.105359	0.105359	0.821484	0.0208051
ZRANB3	0.247199	0.107929	5.95296	0.0338613	0.0125222	0.00629857	0.0340723	0.0340723	0.821484	0.0208824
ZNF362	-0.581212	0.253758	7.16915	0.330483	0.0493758	0.208197	0.019975	0.208197	0.866991	0.0255228
KLF8	0.679333	0.298784	4.9752	0.456346	0.0111088	0.345978	0.0600981	0.345978	0.866991	0.0264807
HAGHL	-0.351573	0.15436	7.91422	0.0894747	0.0779617	-0.0174113	0.0173459	0.0173459	0.831734	0.0227017
PTPRZ1	-0.173461	0.075938	8.54818	0.0295522	0.000325944	0.0227404	0.0166719	0.0227404	0.866991	0.0258721
PLCL1	0.362673	0.158918	6.27005	0.12936	0.00532935	0.0956908	0.0286692	0.0956908	0.866991	0.0259923
F3	0.379103	0.166646	5.67828	0.142004	0.0169404	0.0941438	0.040537	0.0941438	0.866991	0.0264091
NEURL2	-0.72677	0.319581	3.15607	0.290276	0.286394	-0.126297	0.122134	0.122134	0.831023	0.0226287
KDM4B	-0.189741	0.0835047	8.49476	0.0356331	0.00437267	0.0235194	0.0166959	0.0235194	0.866991	0.0265643
TMEM50B	0.228533	0.100082	5.99048	0.0394992	0.0067557	0.0206427	0.0333096	0.0333096	0.823331	0.0220611
MAP3K6	-0.256679	0.112727	6.19185	0.0650095	0.0103257	0.0405034	0.0298358	0.0405034	0.866991	0.0262869
TIAM2	-0.210987	0.0927248	6.25099	0.0408936	0.00544357	0.0256523	0.028948	0.028948	0.846816	0.023758
VWA5B1	0.775514	0.340016	2.8139	0.591993	0.174434	0.28801	0.137261	0.28801	0.866991	0.0260676
GPX8	0.369254	0.16239	5.00321	0.13481	0.0257639	0.0797182	0.0592019	0.0797182	0.866991	0.0264687
SMPD1	-0.188445	0.0828284	7.04006	0.0330696	0.00667948	0.0186061	0.0207627	0.0207627	0.848818	0.0241372
POP5	-0.200665	0.0877649	6.50532	0.0394943	0.00342583	0.0273849	0.0255466	0.0273849	0.866991	0.0257501
TAS1R3	-0.41224	0.181084	3.68743	0.136596	0.0287221	0.0690754	0.102444	0.102444	0.82913	0.0224503
B3GALT5	-0.452756	0.199094	3.5541	0.202647	0.0219188	0.136635	0.107067	0.136635	0.866991	0.0264564
UROS	-0.220695	0.0969833	6.82614	0.0481032	0.0025974	0.0350257	0.0223357	0.0350257	0.866991	0.0263681
CGB7	-0.979538	0.428006	2.80924	0.722957	0.595278	-0.094822	0.13748	0.13748	0.823331	0.0220664
NHLRC2	0.16935	0.0742904	7.02595	0.0227787	0.00122068	0.0149909	0.0208556	0.0208556	0.82913	0.0223242
GABBR1	-0.171391	0.0754122	9.69494	0.0290647	0.00239917	0.0203489	0.0176099	0.0203489	0.866991	0.0265358
AGAP10P	-1.43313	0.628669	3.41866	2.0232	0.460161	1.12074	0.111953	1.12074	0.866991	0.0261357
SNHG18	0.750379	0.328004	3.13823	0.551808	0.0995325	0.330814	0.122867	0.330814	0.866991	0.0256751
ALG11	0.442081	0.194089	5.92662	0.192753	0.00432531	0.146357	0.0346282	0.146357	0.866991	0.0262454
BORCS8	-0.250506	0.10971	6.24383	0.0616695	0.0126838	0.0354612	0.0290537	0.0354612	0.866991	0.0259225
HSD17B1-AS1	-0.203045	0.0893285	6.32009	0.0375549	0.00396373	0.0244945	0.0279546	0.0279546	0.845541	0.0236564
ST7	-0.17619	0.0780081	7.21539	0.0218272	0.00462329	0.00989353	0.0197177	0.0197177	0.845541	0.0234436
NOS2	-0.63641	0.282159	4.10489	0.392007	0.229663	0.0746248	0.0887912	0.0887912	0.866991	0.0261269
ASTE1	-0.649045	0.28737	4.47448	0.420641	0.109738	0.220589	0.0769765	0.220589	0.866991	0.0273727
MTHFD2	0.220106	0.0973411	6.9142	0.0482935	0.00153586	0.0363653	0.0216433	0.0363653	0.866991	0.027216
TRIOBP	-0.264399	0.116509	6.07086	0.0693198	0.00222703	0.0520707	0.0317978	0.0520707	0.866991	0.0267332
RASL10A	-0.545174	0.241416	3.20504	0.296843	0.092477	0.14065	0.120153	0.14065	0.866991	0.0273928
ST8SIA5	-0.738112	0.325674	3.16195	0.541254	0.254188	0.170067	0.121894	0.170067	0.866991	0.0269057
ZNF500	-0.332769	0.147557	6.57952	0.110815	0.0371374	0.0499547	0.0246938	0.0499547	0.866991	0.0275757
PCOLCE	-0.361972	0.159427	5.44478	0.12983	0.0141813	0.0874872	0.0466339	0.0874872	0.866991	0.0266683
IFT46	0.201244	0.0887227	6.3017	0.0232354	0.00327271	0.0100511	0.0282141	0.0282141	0.823331	0.0219958
PFKL	-0.169478	0.0751918	8.651	0.028767	0.00345285	0.0191624	0.0166424	0.0191624	0.866991	0.0276514
SEMA6C	-0.163515	0.0723478	9.14291	0.013766	0.00413201	0.00297803	0.0168048	0.0168048	0.845541	0.0236762
NODAL	-0.417721	0.184675	3.5926	0.116481	0.0307043	0.0442422	0.105715	0.105715	0.841766	0.0230213
LY6E	0.516955	0.229202	7.36213	0.26739	0.00224728	0.207887	0.0189869	0.207887	0.866991	0.02756
MEIOC	0.543	0.24072	2.77759	0.246035	0.0928128	0.0865535	0.138972	0.138972	0.845541	0.0236414
CACNB4	0.239622	0.106309	6.69929	0.0575046	0.00945898	0.0357478	0.0234606	0.0357478	0.866991	0.027648
ZNF239	-0.252161	0.111678	5.93041	0.0635183	0.0144515	0.0354367	0.0345471	0.0354367	0.866991	0.0274115
IER5L-AS1	-0.358903	0.159129	4.19933	0.128885	0.00967632	0.0916117	0.0858142	0.0916117	0.866991	0.0275618
ZDHHC11B	0.333778	0.147061	5.3783	0.110449	0.00371238	0.0827953	0.0483326	0.0827953	0.866991	0.0267147
TBC1D26	0.445235	0.197242	3.95062	0.198106	0.029694	0.125924	0.0937251	0.125924	0.866991	0.0274486
RPL7AP77	-0.837383	0.37136	1.33489	0.614821	0.332249	0.126142	0.219384	0.219384	0.847127	0.0239041
HSBP1L1	-0.318319	0.141061	5.07695	0.101307	0.00894069	0.0706518	0.0568902	0.0706518	0.866991	0.0274905
PGA3	1.29115	0.572108	2.45681	1.6665	0.404136	0.905096	0.154718	0.905096	0.866991	0.0274777
AMACR	0.312943	0.138442	6.26768	0.0976696	0.00391439	0.0727508	0.0287036	0.0727508	0.866991	0.0272596
LINC00273	0.799979	0.352617	1.58184	0.577349	0.293576	0.142164	0.203779	0.203779	0.845541	0.0236426
SNORD14A	0.827815	0.367193	2.17342	0.686108	0.205162	0.334161	0.169595	0.334161	0.866991	0.0276213
ZNF667-AS1	-0.497274	0.220901	6.24536	0.248118	0.00257763	0.192612	0.029031	0.192612	0.866991	0.0278235
CDK1	0.282848	0.125624	7.43772	0.0802512	0.00687266	0.0562527	0.0186676	0.0562527	0.866991	0.027797
GDF10	0.74544	0.331108	2.42135	0.557476	0.130861	0.307669	0.156529	0.307669	0.866991	0.0278091
FKBP5	0.479867	0.213552	5.22457	0.231663	0.00606321	0.176355	0.052504	0.176355	0.866991	0.028071
GXYLT1	0.199667	0.0887852	6.2967	0.0352537	0.00324599	0.0231353	0.0282853	0.0282853	0.853424	0.0243146
DPYSL4	-0.189379	0.0842929	6.9418	0.0360903	0.00123403	0.0271872	0.0214397	0.0271872	0.866991	0.0280952
ZNF572	-0.512399	0.227833	4.36779	0.263804	0.0151049	0.192527	0.080503	0.192527	0.866991	0.0279519
SNHG32	0.155492	0.0691567	8.61999	0.0243027	0.000350631	0.01878	0.016649	0.01878	0.866991	0.0279891
TICAM2	1.96274	0.873272	3.10949	3.87435	1.55727	1.49314	0.124059	1.49314	0.866991	0.0280402
TTC14	0.191844	0.0854803	6.53937	0.0349657	0.00408062	0.0228671	0.0251469	0.0251469	0.866991	0.0259385
ERP29	0.158608	0.0707622	8.70381	0.0254022	0.00272475	0.0173044	0.0166357	0.0173044	0.870931	0.0284202
SNRNP27	0.157198	0.07011	7.70825	0.0208372	0.00186904	0.0133962	0.0177926	0.0177926	0.856027	0.0244905
AP2A2	-0.177002	0.078975	8.67101	0.0316396	0.00172965	0.0232185	0.0166392	0.0232185	0.870931	0.0284311
MAP3K12	-0.380564	0.169973	7.10703	0.14648	0.0767035	0.0388594	0.0203407	0.0388594	0.870931	0.0285731
PROX1-AS1	0.991201	0.443098	2.52311	0.994981	0.33022	0.455123	0.15137	0.455123	0.87241	0.0286977
TMEM88	-0.343073	0.153459	4.59807	0.0867561	0.0214196	0.037905	0.0727791	0.0727791	0.856866	0.0247388
CCDC13-AS1	0.609747	0.272795	1.93356	0.233052	0.114738	0.0287349	0.182931	0.182931	0.864581	0.0252064
NAA25	0.191868	0.0858999	7.26132	0.0373644	0.00750709	0.0220081	0.019474	0.0220081	0.877385	0.028909
BPNT2	0.212293	0.0952581	5.96394	0.032469	0.00245087	0.0194607	0.0338456	0.0338456	0.862632	0.0249522
PCDHB8	-0.29911	0.134427	4.96196	0.0853843	0.0117571	0.0541641	0.0605252	0.0605252	0.866991	0.0268976
ANKRD31	-0.464444	0.208221	3.20817	0.141165	0.0533954	0.0362214	0.120028	0.120028	0.864581	0.0250798
ASCL2	-0.944584	0.423712	2.05302	0.908182	0.139491	0.578636	0.176202	0.578636	0.878085	0.0291831
PTP4A2	-0.151362	0.0678986	7.74244	0.0149383	0.000733654	0.00872583	0.0177072	0.0177072	0.864581	0.0251472
GTF2F2	0.219008	0.098432	7.01883	0.0489623	0.000589981	0.0381654	0.020903	0.0381654	0.878085	0.0294611
FAM120AOS	-0.176378	0.0792021	6.88238	0.0178601	0.00320621	0.00704135	0.0218857	0.0218857	0.856866	0.0246751
ZNF334	-0.163991	0.073619	7.05124	0.024453	0.000988889	0.0175271	0.0206901	0.0206901	0.866991	0.0258024
WEE2-AS1	0.480599	0.216002	3.50649	0.235778	0.0593258	0.127301	0.108761	0.127301	0.878085	0.0294604
SVIL2P	1.71592	0.770029	2.14688	2.99883	0.0471577	2.32462	0.171037	2.32462	0.878085	0.0292419
ZNF8-ERVK3-1	0.430269	0.193403	4.01775	0.162045	0.0580524	0.062672	0.0915659	0.0915659	0.866991	0.0256392
TMEM68	0.188439	0.0847549	6.48746	0.0337354	0.00297186	0.0230277	0.0257617	0.0257617	0.866991	0.0268596
PCDHGA7	0.679427	0.305553	2.70282	0.471653	0.138004	0.235447	0.142542	0.235447	0.878085	0.0295492
WIZ	-0.156732	0.0706468	8.10942	0.0206634	0.0029189	0.0122018	0.017045	0.017045	0.866991	0.0261311
COL4A4	0.721134	0.324784	1.81446	0.328084	0.232123	-0.0291858	0.189814	0.189814	0.866991	0.0262702
RPL7	0.155573	0.0700509	10.3118	0.024713	0.000238448	0.0193247	0.01939	0.01939	0.878085	0.0296029
SLC45A1	-0.229475	0.103371	6.3251	0.053935	0.00851826	0.0342239	0.0278844	0.0342239	0.878085	0.0297875
FBXO41	-0.356208	0.160512	7.00294	0.130022	0.00588176	0.0971746	0.02101	0.0971746	0.878085	0.0298344
RHOXF1-AS1	0.65359	0.294483	1.35041	0.437671	0.0953811	0.2515	0.218379	0.2515	0.878085	0.0298182
RN7SL1	0.424506	0.191373	5.43233	0.184783	0.00866323	0.137831	0.0469547	0.137831	0.878085	0.0298987
LINC01521	-0.321038	0.144806	4.67333	0.0924573	0.0136737	0.0559405	0.0702017	0.0702017	0.866991	0.0262566
GPR83	0.465844	0.210594	2.9577	0.195847	0.0467695	0.101064	0.130631	0.130631	0.866991	0.0266062
PGLS	-0.215382	0.0973758	6.99787	0.0477701	0.00170877	0.0362194	0.0210446	0.0362194	0.878085	0.0303156
ADCY10P1	0.286505	0.129588	6.23545	0.0845835	0.0189534	0.048219	0.029178	0.048219	0.878085	0.0303804
ART5	0.52263	0.236022	4.91783	0.280808	0.0612447	0.16158	0.0619621	0.16158	0.878085	0.0301528
SLC35G2	0.355999	0.160999	6.17284	0.130566	0.00381569	0.0998665	0.0301282	0.0998665	0.878085	0.0303599
PGAM1	-0.147156	0.0664829	8.90635	0.0222759	0.000166462	0.0175135	0.0166636	0.0175135	0.878085	0.0302117
ZNF880	-0.3072	0.138959	5.67317	0.0972555	0.00325091	0.073988	0.0406681	0.073988	0.878085	0.0303914
GTF2H2B	-0.479885	0.21698	5.99756	0.237178	0.0204145	0.167907	0.0331696	0.167907	0.878085	0.0303298
THTPA	-0.194399	0.0878836	6.79129	0.0389121	0.00806727	0.0228269	0.022629	0.0228269	0.878085	0.0303063
GRIK5	-0.159942	0.0724121	9.52949	0.0263975	0.00113608	0.019838	0.0172959	0.019838	0.878085	0.0305207
GYG1	0.332224	0.15035	7.13558	0.113825	0.0311061	0.059314	0.0201696	0.059314	0.878085	0.0304604
VEGFB	-0.249706	0.113057	8.53028	0.0643468	0.00838676	0.0427412	0.0166793	0.0427412	0.878085	0.030528
NPTXR	-0.209438	0.0948796	9.65778	0.0453051	6.70377e-05	0.0359415	0.0175337	0.0359415	0.878085	0.0306118
FJX1	-0.256685	0.116352	8.22933	0.0681112	0.00075868	0.0533927	0.0169029	0.0533927	0.878085	0.0306986
PNMA8B	-0.225462	0.102316	5.95559	0.0518061	0.00785618	0.0331266	0.0340178	0.0340178	0.878085	0.0301021
RALGAPA1P1	0.333823	0.151484	5.20865	0.115387	0.020528	0.0712612	0.0529601	0.0712612	0.879979	0.0308605
ABCA3	-0.152373	0.0692488	7.64133	0.0148239	0.00120697	0.00804216	0.0179746	0.0179746	0.866991	0.0269436
INKA1	-0.309969	0.140836	4.69258	0.0839251	0.00979623	0.0526719	0.0695426	0.0695426	0.866991	0.0272306
UBE2E2	0.263919	0.120126	7.88459	0.0724469	0.00541586	0.052305	0.0174009	0.052305	0.888721	0.031312
LINC02981	-0.391932	0.178422	3.86659	0.143827	0.0308766	0.0793351	0.0964606	0.0964606	0.866991	0.0279487
CCDC24	-0.252353	0.114991	5.56284	0.0476865	0.00934691	0.0235509	0.0435446	0.0435446	0.866991	0.0272443
MLC1	0.303034	0.138177	7.79797	0.0957678	0.0141482	0.0622232	0.0175786	0.0622232	0.891349	0.0315811
EIF2S1	0.151616	0.0692035	7.63057	0.0216499	0.0011507	0.0154778	0.0180058	0.0180058	0.870931	0.0283729
ZNF471	-0.575604	0.26274	7.23129	0.346073	0.00663309	0.269496	0.0196321	0.269496	0.891349	0.0317403
ZNF69	-0.862984	0.393895	4.56179	0.777837	0.0235638	0.59705	0.0740184	0.59705	0.891349	0.0317318
KRT8P26	-0.678784	0.309581	2.3365	0.48067	0.144233	0.239129	0.16092	0.239129	0.891349	0.0316153
SEMA5A	0.720095	0.328808	3.34349	0.541904	0.0575921	0.374866	0.114763	0.374866	0.891349	0.0317924
PLAGL1	-0.23297	0.106544	6.08857	0.0568531	0.00542482	0.039982	0.0314884	0.039982	0.892447	0.0320293
SEC13	0.154269	0.0705875	7.33861	0.0188789	0.000836313	0.0125913	0.0190941	0.0190941	0.870931	0.028401
CHRFAM7A	-0.626943	0.286713	4.88904	0.411712	0.158267	0.170551	0.0629103	0.170551	0.892447	0.0320256
ODAD2	0.656092	0.300132	2.68594	0.289542	0.216961	-0.0297253	0.143356	0.143356	0.870931	0.0285156
HRAS	-0.239502	0.1096	8.43996	0.0601416	0.0226856	0.0253628	0.0167266	0.0253628	0.892447	0.0321241
GREM2	-0.795091	0.363725	5.27312	0.662484	0.00729521	0.521889	0.0511404	0.521889	0.892447	0.0320736
SPTLC2	0.330249	0.151313	4.67151	0.0742536	0.021318	0.0270781	0.0702639	0.0702639	0.866991	0.0278161
ADAMTS19	-0.712346	0.326412	3.55285	0.533084	0.202195	0.223985	0.107111	0.223985	0.892447	0.0323267
DMRTC1B	-0.415738	0.190458	4.57432	0.181514	0.0626689	0.0824278	0.0735907	0.0824278	0.892447	0.0322925
INSIG1-DT	-0.248408	0.113746	5.43582	0.0529828	0.00488791	0.0342489	0.0468649	0.0468649	0.870931	0.0286017
AGAP14P	-1.7786	0.815446	2.64581	3.32606	0.216301	2.44351	0.145303	2.44351	0.892447	0.0324123
ANKRD7	-0.510645	0.2342	3.54087	0.166029	0.111863	-0.00847744	0.107535	0.107535	0.870931	0.0284797
EMC10	-0.618193	0.283882	9.02916	0.402776	0.0657175	0.256638	0.0167222	0.256638	0.89384	0.0326588
EHMT1	-0.181163	0.0832157	9.56989	0.0343603	0.0103327	0.0171047	0.0173667	0.0173667	0.892447	0.0323422
FAM215B	-1.82952	0.840457	2.94434	3.29666	2.69424	-0.118428	0.131233	0.131233	0.878085	0.0300785
CLUAP1	0.220119	0.101262	6.52119	0.0512023	0.00457999	0.0364361	0.0253586	0.0364361	0.897414	0.0329358
BACH2	-0.314186	0.144536	5.84319	0.104315	0.011771	0.0717912	0.0364902	0.0717912	0.897414	0.0329352
EXOSC8	0.178117	0.0819006	8.06941	0.0311292	0.00973156	0.0145567	0.0170992	0.0170992	0.878085	0.0300885
ZDHHC11	0.346908	0.159631	4.55995	0.119089	0.0278475	0.0653633	0.0740813	0.0740813	0.878085	0.0303925
TMSB15B	-0.225339	0.103809	7.11502	0.0537722	0.0022579	0.0408473	0.0202922	0.0408473	0.898038	0.033154
GAA	-0.163137	0.0751472	7.05602	0.023722	0.00192908	0.0158835	0.0206593	0.0206593	0.878085	0.0294092
SMIM45	-0.231105	0.106461	5.6524	0.0565562	0.00385587	0.0414801	0.0412036	0.0414801	0.898038	0.0331478
DCLK2	-0.154369	0.0711801	8.29653	0.0147125	0.00342986	0.00552496	0.0168366	0.0168366	0.878085	0.0295851
XRN1	0.218589	0.100939	6.45385	0.0450058	0.0145784	0.0199903	0.0261766	0.0261766	0.878085	0.0299441
FAM174B	-0.560139	0.258579	5.02431	0.333291	0.086584	0.180869	0.0585329	0.180869	0.902977	0.0334782
MIR1302-9HG	0.28373	0.131028	5.00682	0.0696428	0.0095867	0.0420299	0.059087	0.059087	0.878085	0.02996
GATD1-DT	-0.405489	0.187194	4.54641	0.174668	0.0280473	0.112119	0.0745426	0.112119	0.902977	0.0334836
SH3D19	0.296275	0.136933	5.89509	0.0504555	0.0396889	-0.0107091	0.0353142	0.0353142	0.878085	0.0293067
NOTCH2	0.206067	0.0952816	7.23733	0.045217	0.00312422	0.0331901	0.0195999	0.0331901	0.905338	0.0337331
KDELR2	0.161603	0.0747314	6.95497	0.0270579	0.000994428	0.0205347	0.0213447	0.0213447	0.892447	0.0324623
FCRL3	-0.97155	0.448963	3.3814	1.00423	0.495287	0.310982	0.113337	0.310982	0.905338	0.0336404
BMERB1	-0.142437	0.0659188	8.3001	0.0193102	0.000547807	0.0143451	0.0168333	0.0168333	0.878085	0.0303706
NPIPB8	1.61077	0.745303	2.90587	2.76567	1.6054	0.616507	0.132989	0.616507	0.905993	0.0338417
NEIL3	0.33732	0.156298	5.16834	0.121544	0.00538651	0.0923293	0.0541338	0.0923293	0.909341	0.0340657
FARS2	-0.263898	0.122281	5.76871	0.064212	0.0215435	0.0273574	0.0382668	0.0382668	0.878085	0.0303421
LRRC37A2	0.153913	0.0713777	7.46424	0.0156697	0.00181502	0.00820556	0.0185641	0.0185641	0.878085	0.0300294
KCNH6	-0.412375	0.191297	3.54267	0.1462	0.0389071	0.0691492	0.107472	0.107472	0.879979	0.0308204
PSMC6	0.195361	0.090683	6.8724	0.0356678	0.0109301	0.0163808	0.0219635	0.0219635	0.878085	0.0306654
MGAT5B	-0.161497	0.0749962	7.02489	0.0209093	0.00163514	0.0133159	0.0208626	0.0208626	0.878085	0.0306544
PALS2	-0.44657	0.207779	6.86561	0.203682	0.150672	0.0105796	0.022017	0.022017	0.893468	0.0325695
P2RX3	-0.575531	0.268053	3.66354	0.356578	0.0530353	0.234374	0.10326	0.234374	0.920435	0.0348943
DENND10	-0.175856	0.0819472	7.10028	0.0270733	0.00647954	0.0136918	0.0203818	0.0203818	0.891349	0.0316443
CPNE5	-0.322966	0.150148	6.93713	0.111981	0.002539	0.0876383	0.0214737	0.0876383	0.920435	0.0346006
PLCB2	-0.689773	0.321328	2.76608	0.51235	0.137708	0.275299	0.139518	0.275299	0.920435	0.0349281
PDLIM3	0.206739	0.0962311	6.51228	0.0459698	0.0060549	0.0309868	0.0254638	0.0309868	0.920435	0.0347982
CYB5A	-0.184048	0.0856942	6.81564	0.0275562	0.00695116	0.0128951	0.0224228	0.0224228	0.888135	0.0311948
SLCO4C1	-0.615331	0.28676	2.32016	0.407965	0.144808	0.184117	0.161775	0.184117	0.920435	0.0349904
ZNF397	0.170905	0.0796865	8.63322	0.0201905	0.00875381	0.0045335	0.0166459	0.0166459	0.891349	0.031745
ERICH2	0.632518	0.294874	2.90556	0.431305	0.0754451	0.272359	0.133004	0.272359	0.920435	0.0350483
CATSPER2P1	-0.550427	0.256619	4.69579	0.326645	0.0553267	0.208087	0.0694329	0.208087	0.920435	0.0350579
MIOS-DT	-0.639403	0.298021	2.31777	0.392626	0.193365	0.110495	0.161901	0.161901	0.891349	0.0314982
ZNF229	-0.663217	0.308693	6.45757	0.473049	0.00736717	0.373797	0.02613	0.373797	0.920435	0.0347895
AGA-DT	0.646586	0.301834	3.43182	0.451606	0.0409045	0.32351	0.111469	0.32351	0.922562	0.035265
ZNF248	1.49428	0.698391	3.98169	2.41636	0.0401924	1.91081	0.092723	1.91081	0.922562	0.0354629
TNNT1	0.395013	0.184867	4.95399	0.1692	0.0431093	0.0935945	0.0607832	0.0935945	0.92583	0.0356829
POR	0.14616	0.0683926	8.43101	0.0225599	0.00197798	0.0160897	0.0167322	0.0167322	0.917065	0.0344049
NADK2	0.148913	0.0696741	7.83679	0.0216111	0.00192223	0.0148968	0.0174957	0.0174957	0.892447	0.0322353
RBM25	0.140313	0.065703	8.43994	0.0181475	0.000540896	0.0132778	0.0167266	0.0167266	0.892447	0.0321307
CSPG4P5	-0.329353	0.154249	4.84992	0.0969576	0.0309598	0.0419309	0.0642109	0.0642109	0.892447	0.0324397
LINC01719	-0.315391	0.147801	4.64569	0.0695311	0.0162326	0.0298445	0.0711482	0.0711482	0.888721	0.031268
RPL34-DT	-0.469047	0.219936	3.291	0.183852	0.0767154	0.0574105	0.116772	0.116772	0.893468	0.0325966
TPI1	-0.181919	0.0853496	10.5117	0.0360209	0.000189357	0.0289488	0.0201976	0.0289488	0.928963	0.0360913
SEPTIN14	0.422967	0.198428	3.26822	0.127062	0.0398388	0.0451843	0.117656	0.117656	0.892447	0.0320972
CARNS1	-0.794778	0.373149	3.22829	0.688276	0.291365	0.265596	0.119227	0.265596	0.928963	0.0362115
FBLL1	-0.199145	0.0935058	6.46837	0.0432174	0.00160897	0.0333644	0.0259957	0.0333644	0.928963	0.0362239
NTN4	0.452441	0.212565	4.41347	0.223274	0.0495163	0.13122	0.0790085	0.13122	0.928963	0.036324
PCDHA7	-0.441769	0.207621	4.72545	0.212973	0.0203271	0.152098	0.0684196	0.152098	0.928963	0.0363798
PI4KA	-0.154047	0.0723921	7.58759	0.0236586	0.00282645	0.0157419	0.018136	0.018136	0.898274	0.0332115
NAA40	-0.199983	0.0940777	6.79093	0.0437072	0.00551717	0.0298853	0.0226321	0.0298853	0.928963	0.0365405
ZSWIM5	-0.45399	0.21354	6.07685	0.225199	0.00273056	0.179667	0.0316922	0.179667	0.928963	0.0365174
DPY19L2P1	0.68948	0.324214	2.22517	0.273309	0.253649	-0.0966419	0.166808	0.166808	0.898038	0.0330842
MON2	0.169828	0.0800181	7.0758	0.0307168	0.00507787	0.0195925	0.0205337	0.0205337	0.922562	0.0354639
SPDYE5	0.918053	0.432591	1.95345	0.91173	0.566741	0.169306	0.181798	0.181798	0.928963	0.0361681
CSDC2	-0.150207	0.0707133	7.29953	0.0216066	0.000720816	0.0159827	0.0192807	0.0192807	0.898038	0.033045
DIRAS1	-0.212738	0.100221	7.06316	0.0495673	0.000320223	0.0398569	0.0206137	0.0398569	0.928963	0.0367805
PSPC1P2	-1.26028	0.593401	1.83402	1.73815	0.74074	0.667761	0.188672	0.667761	0.928963	0.0366901
ZNF713	0.207154	0.0976382	6.48278	0.0456384	0.0123142	0.0243234	0.0258186	0.0258186	0.922562	0.0354418
RNF32-DT	-0.271861	0.12821	5.34327	0.0810765	0.00953903	0.0562119	0.0492447	0.0562119	0.931167	0.0369591
LINC02094	-0.472528	0.222871	2.93799	0.193464	0.0671652	0.0763225	0.131521	0.131521	0.905338	0.0337338
INHCAP	0.510487	0.240872	2.69423	0.236066	0.0891216	0.0893501	0.142955	0.142955	0.905338	0.033768
CRYBB2P1	0.506397	0.239714	6.38323	0.282912	0.00591214	0.223939	0.0270906	0.223939	0.931891	0.0375958
CCT6B	-0.339915	0.160758	4.39077	0.0811419	0.0236175	0.0303081	0.0797545	0.0797545	0.897414	0.0328699
CCNA1	0.229467	0.108533	5.98419	0.0580182	0.00275337	0.0443646	0.0334351	0.0443646	0.931891	0.0374545
TRAPPC14	-0.213055	0.100844	6.58398	0.0500709	0.0157232	0.0249549	0.0246446	0.0249549	0.931891	0.0375787
C4orf36	0.744154	0.351747	3.14781	0.609582	0.1533	0.341605	0.122473	0.341605	0.931891	0.0373468
ZNF589	-0.202591	0.0957402	6.48099	0.0451652	0.00266984	0.0339949	0.0258406	0.0339949	0.931891	0.0373102
ANKRD34B	-0.858228	0.406088	1.44352	0.797361	0.447212	0.196659	0.212418	0.212418	0.928963	0.0366088
ZNF652	-0.161008	0.0761518	7.69114	0.0256063	0.00535915	0.0146694	0.0178372	0.0178372	0.909341	0.0340262
NEURL1B	-0.305493	0.144521	6.78224	0.102863	0.000181824	0.0833637	0.022707	0.0833637	0.931891	0.0374888
NPIPA8	-0.632996	0.299299	7.66671	0.44128	0.272142	0.0861776	0.0179032	0.0861776	0.931891	0.0374003
SCRT2	-0.255298	0.120929	7.76536	0.071976	0.000446839	0.0580483	0.0176526	0.0580483	0.933069	0.0377058
GABRG1	-1.43493	0.680799	3.82574	2.27942	0.0918387	1.76211	0.0978052	1.76211	0.933069	0.0379853
BNIP3	-0.203563	0.0965915	7.61546	0.0458819	0.000793155	0.0365265	0.0180505	0.0365265	0.933069	0.0380054
CABCOCO1	1.08214	0.513399	4.17606	1.2963	0.447403	0.60691	0.0865453	0.60691	0.933069	0.037979
LDOC1	-0.152842	0.0725735	7.4914	0.0258926	0.00110685	0.0199608	0.0184625	0.0199608	0.93364	0.0381233
LINC02990	-0.470621	0.223707	2.88679	0.177872	0.0663109	0.0609848	0.133868	0.133868	0.920435	0.0349144
EPB41L3	-0.394523	0.187917	7.50505	0.173341	0.00917689	0.132074	0.0184131	0.132074	0.935485	0.0386652
TRDMT1	-0.376404	0.179203	5.71396	0.157673	0.0592958	0.0691591	0.039629	0.0691591	0.935485	0.038584
NRSN2	-0.172535	0.0822108	6.94758	0.0310913	0.00563666	0.0191702	0.0213978	0.0213978	0.928963	0.0361369
CDC42EP2	-0.271727	0.129497	5.37622	0.0822956	0.00704873	0.0600293	0.0483861	0.0600293	0.935485	0.0387595
ZNF528	-0.346626	0.165166	5.82978	0.133885	0.00377297	0.105346	0.0368027	0.105346	0.935485	0.0387319
LINC03049	-0.531098	0.253059	2.96388	0.190122	0.125802	-0.00269007	0.130353	0.130353	0.920435	0.0351319
HERC5	0.388042	0.185072	4.52941	0.168027	0.0170143	0.119993	0.0751204	0.119993	0.935485	0.0388944
RUNX1	0.611923	0.292005	3.27701	0.418183	0.142603	0.198465	0.117314	0.198465	0.935485	0.0389875
ARRDC1	-0.192226	0.0917131	6.32078	0.0305731	0.00570036	0.0164991	0.0279448	0.0279448	0.920435	0.0351227
FZD3	0.22219	0.106213	9.7259	0.0552812	0.0117957	0.0333289	0.0176759	0.0333289	0.935485	0.0392946
RRP36	-0.16217	0.0774757	6.85458	0.0229754	0.00190535	0.0151971	0.0221046	0.0221046	0.92583	0.0356902
RTN2	-0.15901	0.0759887	9.30193	0.0282998	0.00524661	0.0178505	0.0169669	0.0178505	0.935485	0.0392431
PSTPIP2	0.322051	0.153982	4.36292	0.102859	0.0141817	0.0663911	0.0806606	0.0806606	0.928423	0.0358406
ATAD3C	0.474398	0.226793	2.86674	0.137603	0.0709437	0.0121869	0.134796	0.134796	0.922562	0.0353978
HOMER3-AS1	-0.983441	0.470217	1.52856	1.08336	0.590831	0.293586	0.207077	0.293586	0.935485	0.0393344
FRG1HP	1.88501	0.900134	2.10389	3.97244	0.522907	2.71806	0.173389	2.71806	0.935485	0.0391088
CORO1A	-0.176454	0.0843986	7.62274	0.0348959	0.00340331	0.0250892	0.0180288	0.0250892	0.935485	0.0393972
NCAPG	0.388549	0.18594	6.37748	0.169334	0.00392542	0.13437	0.0271675	0.13437	0.935485	0.0394879
PATJ	0.282137	0.134981	5.98066	0.0844928	0.0393739	0.0284108	0.0335058	0.0335058	0.931891	0.0371301
COLCA1	-0.601852	0.288232	4.66792	0.40675	0.195073	0.137238	0.0703867	0.137238	0.935485	0.0396206
MIR1184-1	-1.09793	0.525681	1.55965	1.35312	0.364418	0.740944	0.205148	0.740944	0.935485	0.0395779
ZNF285	-0.204157	0.0977705	6.18125	0.0468019	0.00712768	0.0311086	0.0299984	0.0311086	0.935485	0.0396168
DNAJB13	0.423079	0.202752	3.52399	0.0988768	0.0562979	-0.00150019	0.108135	0.108135	0.920435	0.0350407
TMPPE	0.332814	0.159527	4.22452	0.0966195	0.0167708	0.0551028	0.0850244	0.0850244	0.928963	0.0361189
B3GALT4	-0.267514	0.128232	5.16489	0.0721841	0.0115381	0.0453552	0.0542355	0.0542355	0.928963	0.0364017
MT-TT	0.264664	0.126927	5.04617	0.0720337	0.00659546	0.0505701	0.0578463	0.0578463	0.928963	0.0367337
ZC3HAV1	0.242001	0.11614	5.94648	0.0659745	0.00314281	0.0508114	0.0342077	0.0508114	0.936099	0.0399944
DISP2	-0.215776	0.103651	5.79944	0.0491579	0.0054525	0.033914	0.037522	0.037522	0.931891	0.0375283
CCDC103	-1.70049	0.816139	1.86451	3.25782	1.81877	0.845566	0.1869	0.845566	0.936099	0.0400051
ZBTB44	0.159537	0.0766332	7.36385	0.0284227	0.00451138	0.0186696	0.0189792	0.0189792	0.935485	0.0396228
PGA5	0.972161	0.466729	2.24778	1.06528	0.453927	0.417417	0.165601	0.417417	0.936216	0.040061
RBM5-AS1	0.372249	0.178792	4.72045	0.104147	0.0592762	0.0127191	0.0685902	0.0685902	0.928963	0.0362067
GOPC	-0.266833	0.12827	7.88304	0.0804121	0.000411236	0.0654017	0.0174038	0.0654017	0.938229	0.0402917
B3GNT4	-0.520111	0.250107	3.81192	0.305671	0.103171	0.147044	0.0982624	0.147044	0.938229	0.0403512
ITPR1-DT	-0.484846	0.233114	3.08111	0.265565	0.0650738	0.152295	0.125252	0.152295	0.938229	0.0403243
C12orf4	-0.262708	0.126436	5.07787	0.0591338	0.00708256	0.0365564	0.056862	0.056862	0.928963	0.0364937
CCNC	0.163391	0.0786236	8.1005	0.0210469	0.00766987	0.00725274	0.0170568	0.0170568	0.931891	0.0372672
SLC7A4	-0.612031	0.294698	2.93588	0.415738	0.21577	0.12264	0.131616	0.131616	0.935485	0.039584
IQCN	-0.505557	0.243533	4.52977	0.153841	0.162125	-0.0703201	0.0751084	0.0751084	0.928963	0.0368211
OVGP1	0.337263	0.162579	4.3372	0.125066	0.0242401	0.0772598	0.0814879	0.0814879	0.935485	0.0393112
STOML1	-0.182997	0.0884926	6.80919	0.0381657	0.00668962	0.0246342	0.0224769	0.0246342	0.941323	0.0413666
SART3	0.156415	0.0756831	7.03069	0.0155303	0.0020875	0.00756186	0.0208242	0.0208242	0.928963	0.036691
MYNN	0.152027	0.0733659	7.36946	0.0245416	0.00257592	0.0171151	0.0189543	0.0189543	0.935485	0.0383257
DNAJC3	0.222061	0.107207	6.45264	0.0560579	0.00171425	0.0442589	0.0261918	0.0442589	0.941323	0.0410674
STK25	-0.154517	0.0747676	8.46971	0.0272369	0.00065747	0.0217033	0.0167092	0.0217033	0.941323	0.0414826
MECR	-0.16132	0.0780662	6.87588	0.0260397	0.002441	0.0180232	0.0219363	0.0219363	0.933069	0.0380492
FBXO8	0.178971	0.0865443	6.47145	0.0365039	0.00270631	0.0272533	0.0259577	0.0272533	0.941323	0.0413636
HGSNAT	-0.206544	0.099737	6.36992	0.0485133	0.00287024	0.0369196	0.0272692	0.0369196	0.941323	0.0411069
HID1	-0.262025	0.126541	7.71014	0.0780892	0.00709672	0.0569539	0.0177877	0.0569539	0.941323	0.0411255
GAP43	-0.143523	0.0693726	9.68355	0.0234599	6.91964e-05	0.019181	0.0175862	0.019181	0.941323	0.0412836
MYOZ1	0.633739	0.306415	2.64933	0.457622	0.103156	0.272404	0.145132	0.272404	0.941323	0.0413397
COPB2	0.146938	0.0710566	7.91905	0.0246073	0.00101358	0.0191826	0.0173372	0.0191826	0.941323	0.0413693
RTL6	-0.134212	0.0648018	8.85484	0.0124321	0.000148649	0.00802488	0.0166484	0.0166484	0.933069	0.0379835
ARPC4	-0.147171	0.0710667	7.59919	0.0246309	0.00147958	0.0187223	0.0181	0.0187223	0.941323	0.041106
LRRC24	-0.552879	0.267635	4.74798	0.348927	0.0323515	0.254163	0.0676517	0.254163	0.941323	0.0415567
MAP3K13	-0.196174	0.0950311	6.57368	0.0439779	0.00561892	0.0305047	0.0247585	0.0305047	0.941323	0.041688
CSGALNACT1	-0.335656	0.162607	3.9453	0.0884525	0.011867	0.0507136	0.0938972	0.0938972	0.931891	0.037375
PTP4A3	-0.291525	0.141414	5.96519	0.0973221	0.00534358	0.0746482	0.0338198	0.0746482	0.941323	0.0419397
MALAT1	0.350154	0.169903	9.27894	0.140466	0.00259852	0.11287	0.01694	0.11287	0.941323	0.0419931
RBM15B	-0.166639	0.0808775	8.59891	0.0318253	0.000192056	0.0259726	0.0166546	0.0259726	0.941323	0.0420391
HHIP	0.693228	0.336596	1.38803	0.494583	0.237231	0.155375	0.215956	0.215956	0.935485	0.03879
ULK2	-0.156986	0.0763793	7.01325	0.0265704	0.00239484	0.0190321	0.0209403	0.0209403	0.936099	0.0398978
MCTS2	-0.394697	0.192017	4.36655	0.179193	0.0175972	0.129885	0.0805433	0.129885	0.941323	0.042477
LIMK1	-0.157919	0.0768511	8.18973	0.0286997	0.00165784	0.0219665	0.0169465	0.0219665	0.941323	0.0425371
LRSAM1	-0.151901	0.0739011	7.67798	0.0189972	0.0039731	0.00978847	0.0178724	0.0178724	0.935485	0.0391282
PRCD	-0.558081	0.271436	2.88307	0.309929	0.160671	0.0824093	0.13404	0.13404	0.935485	0.0390599
ZZZ3	0.200363	0.09778	5.83744	0.0293641	0.00161986	0.0183716	0.0366239	0.0366239	0.933069	0.0379489
PDGFRA	0.7108	0.346399	1.92442	0.352339	0.296517	-0.0633648	0.183453	0.183453	0.936099	0.0399426
SYCP3	0.803771	0.393239	2.34831	0.705882	0.458244	0.113473	0.160304	0.160304	0.941323	0.0410698
NPC1	0.168587	0.0824565	6.76588	0.0184083	0.00434614	0.00725663	0.0228502	0.0228502	0.935485	0.0386418
SLC16A3	-0.747093	0.364902	5.63698	0.645946	0.107466	0.425149	0.0416034	0.425149	0.941323	0.0432222
ZNF606	-0.149003	0.0728143	7.15691	0.0227274	0.00116254	0.0168449	0.0200452	0.0200452	0.936099	0.0399512
GPR27	-0.142812	0.0695934	7.41238	0.0111783	0.00060245	0.00554713	0.0187705	0.0187705	0.933069	0.0377921
FAM86JP	-0.287853	0.140381	4.92115	0.0956676	0.0116857	0.0671412	0.0618533	0.0671412	0.941323	0.0429339
ABLIM3	0.450955	0.220553	6.08018	0.235832	0.0350506	0.159524	0.0316339	0.159524	0.941323	0.0434734
FUT2	-0.437713	0.213556	3.44136	0.111913	0.0713048	-0.00613857	0.111119	0.111119	0.935485	0.0386093
SMDT1	-0.276584	0.135186	8.40422	0.0886276	0.00765184	0.0654495	0.01675	0.0654495	0.941323	0.0433542
HDDC3	-0.401985	0.196116	6.63365	0.186681	0.0534194	0.100427	0.0241142	0.100427	0.941323	0.0430064
ZNF783	-0.162882	0.0795583	6.86753	0.0226555	0.00331633	0.0133772	0.0220018	0.0220018	0.935485	0.0395983
GPC2	-0.136524	0.0667797	7.93955	0.0189148	0.000537007	0.0144035	0.0173011	0.0173011	0.936923	0.0401422
KRT8P12	-0.264576	0.128881	4.98769	0.0509329	0.00674372	0.0278271	0.0596972	0.0596972	0.931891	0.0375112
MRPL33	0.30407	0.148353	6.84156	0.106822	0.00183192	0.086203	0.0222095	0.086203	0.941323	0.043015
SLCO5A1-AS1	-0.32683	0.159796	4.29047	0.121622	0.0191757	0.0806141	0.0829638	0.0829638	0.941323	0.0424966
RN7SL491P	1.53075	0.747799	1.23569	2.71255	1.22253	1.01429	0.225886	1.01429	0.941323	0.0432565
ZNF528-AS1	-0.321449	0.156883	6.15162	0.11944	0.00216062	0.0962881	0.0304584	0.0962881	0.941323	0.0430748
TSNAXIP1	-0.676327	0.331055	3.91542	0.531142	0.0872065	0.351183	0.0948662	0.351183	0.941323	0.0436323
MAP9	0.173073	0.0847312	6.38797	0.0248149	0.00168997	0.0163391	0.0270276	0.0270276	0.935485	0.0395453
TOP3B	-0.212701	0.104269	5.80341	0.0386496	0.00606141	0.0224227	0.037427	0.037427	0.936099	0.0399192
TMEM100	-0.490244	0.240208	2.14304	0.179545	0.059554	0.0641471	0.171246	0.171246	0.941323	0.0407185
CCDC183	-0.217063	0.106387	6.88876	0.0548188	0.00749385	0.0377787	0.0218364	0.0377787	0.941323	0.0438767
FTX	-0.245068	0.120048	5.52088	0.0450219	0.0129975	0.0180808	0.0446482	0.0446482	0.935485	0.0389569
CERT1	0.158466	0.0777648	7.22169	0.0169919	0.00450583	0.00652506	0.0196836	0.0196836	0.936099	0.0398577
SLC47A1	-0.592209	0.290623	4.95142	0.408847	0.0623658	0.275481	0.0608663	0.275481	0.941323	0.0441197
UQCRHP1	1.06966	0.524829	1.52395	1.33344	0.215804	0.885979	0.207364	0.885979	0.941323	0.0440833
RPL31P2	0.173574	0.0851893	6.46677	0.0191849	0.00301334	0.00893396	0.0260155	0.0260155	0.935485	0.0388084
PPP1R21	-0.151747	0.0745235	7.73641	0.0207497	0.00449312	0.0111595	0.0177219	0.0177219	0.941323	0.0412528
TEX264	-0.18946	0.0930602	7.01231	0.0419035	0.00864199	0.0259988	0.0209467	0.0259988	0.941323	0.0442922
SIPA1L3	0.249987	0.122828	7.52439	0.0729883	0.0326072	0.0277393	0.0183448	0.0277393	0.941323	0.0443509
PIP4P2	-0.350791	0.172523	6.78022	0.138961	0.0963328	0.0173953	0.0227246	0.0227246	0.941323	0.0428822
RPS27	0.305579	0.150275	6.22044	0.10921	0.00506684	0.0852639	0.0294024	0.0852639	0.941323	0.044522
TBX1	0.938317	0.46133	2.31429	1.02933	0.280451	0.570849	0.162084	0.570849	0.941323	0.0444764
UPK3BL1	-0.249966	0.122898	6.79259	0.0730496	0.00848265	0.0519326	0.0226179	0.0519326	0.941323	0.0444768
KMT2A	0.182572	0.0898173	8.00409	0.039006	0.00933259	0.022936	0.0171954	0.022936	0.941323	0.0445936
OGG1	-0.202398	0.0996022	6.95459	0.0479609	0.0062429	0.0334395	0.0213474	0.0334395	0.941323	0.0446543
ZNF835	-1.15541	0.568739	2.95623	1.56359	0.186578	1.10728	0.130697	1.10728	0.941323	0.0447058
LOXL1	-0.351467	0.173102	6.77034	0.144808	0.00634803	0.11351	0.0228108	0.11351	0.941323	0.0448122
NRG3	-1.17865	0.580489	5.68578	1.62847	0.00985475	1.33801	0.040345	1.33801	0.941323	0.0448081
EIF1AY	0.181956	0.089641	6.64577	0.0388281	0.00161821	0.0305238	0.0239894	0.0305238	0.941323	0.0448663
KITLG	0.247019	0.121798	6.26121	0.0716548	0.00485567	0.0544835	0.028798	0.0544835	0.941323	0.0450318
PEX6	-0.221476	0.109193	6.91667	0.0575931	0.00112692	0.0465652	0.0216248	0.0465652	0.941323	0.0450119
ATP8A2	-0.209224	0.103139	6.76526	0.0474814	0.0196954	0.0186705	0.0228556	0.0228556	0.941323	0.0421016
EIF4EBP2	-0.209366	0.103281	8.97453	0.0515123	0.000135984	0.0425317	0.0166922	0.0425317	0.941323	0.0451223
DHRS1	0.156991	0.0774342	6.99969	0.0249476	0.00295209	0.0167356	0.0210321	0.0210321	0.941323	0.0419305
PARP3	-0.330672	0.163434	4.64512	0.0832767	0.0356746	0.0223093	0.0711677	0.0711677	0.941323	0.0412249
GLRA2	0.538132	0.266414	3.69659	0.342201	0.0758635	0.208041	0.102132	0.208041	0.941323	0.0458216
CCKBR	-0.496793	0.245234	6.1077	0.290336	0.118764	0.121795	0.0311642	0.121795	0.941323	0.0452532
PTPMT1	-0.385349	0.190444	5.69655	0.175002	0.00476964	0.140306	0.0400704	0.140306	0.941323	0.0454811
IGFBP2	-0.262776	0.1301	9.35163	0.0816045	0.000227267	0.0674772	0.0170289	0.0674772	0.941323	0.0458328
ELF1	0.25283	0.124949	5.50816	0.0753318	0.00483122	0.0576178	0.0449821	0.0576178	0.941323	0.0454776
CLYBL	0.274838	0.135966	5.08351	0.0530306	0.0172583	0.0179786	0.0566883	0.0566883	0.938608	0.0404185
BICDL1	-0.218323	0.108143	6.81045	0.0563714	0.00352877	0.0432506	0.0224663	0.0432506	0.941323	0.0459254
CACNG8	-0.262122	0.129771	7.56996	0.0811936	0.000556149	0.0668062	0.0181922	0.0668062	0.941323	0.0458254
GPR161	-0.155556	0.0768292	7.80664	0.0260733	0.00605132	0.0149708	0.0175596	0.0175596	0.941323	0.0423219
TMEM177	-0.182903	0.0906064	6.45975	0.0395698	0.00298546	0.0298526	0.0261028	0.0298526	0.941323	0.0459443
TRNAU1AP	-0.162181	0.0802272	6.79122	0.0275633	0.00311603	0.018901	0.0226296	0.0226296	0.941323	0.0424026
KCNIP4	0.314907	0.155403	4.21692	0.0805744	0.0113383	0.046658	0.0852625	0.0852625	0.941323	0.0407987
GRK1	-0.84761	0.419619	3.24414	0.84895	0.401936	0.302384	0.118601	0.302384	0.941323	0.0458176
FAM88C	1.17249	0.579791	6.13252	1.62158	0.576252	0.768379	0.0307593	0.768379	0.941323	0.0455942
BRD3OS	-0.299162	0.147717	6.99044	0.105328	0.0239943	0.0632864	0.0210955	0.0632864	0.941323	0.0453059
DNAH17-AS1	0.695801	0.344677	2.00878	0.478714	0.296534	0.0780481	0.178674	0.178674	0.941323	0.0433391
OSBPL8	0.165181	0.0818787	6.67924	0.0292502	0.00316199	0.0203819	0.0236545	0.0236545	0.941323	0.0429226
CAMTA2	-0.167674	0.0831222	8.14359	0.0332919	0.00647633	0.0211609	0.0170014	0.0211609	0.941323	0.046086
CACFD1	-0.149277	0.0740781	8.99775	0.0253611	0.0052461	0.0155598	0.0167042	0.0167042	0.941323	0.04441
ADGRA1	0.389025	0.193091	5.58692	0.179551	0.0044126	0.144723	0.0429117	0.144723	0.941323	0.0463282
PTCHD4	0.284857	0.141377	6.28375	0.0962584	0.00216688	0.0777832	0.0284709	0.0777832	0.941323	0.046314
MCF2L	-0.145954	0.0725397	7.5665	0.0251529	0.00284471	0.0180183	0.0182033	0.0182033	0.941323	0.0462167
CREB3L4	0.595388	0.295696	5.50515	0.420958	0.00820968	0.341534	0.0450611	0.341534	0.941323	0.0464476
MTX3	0.142386	0.07076	7.31798	0.0210091	0.000836699	0.0158805	0.0191912	0.0191912	0.941323	0.0434059
DUTP6	0.394877	0.196245	3.36535	0.179389	0.0401106	0.107542	0.113938	0.113938	0.941323	0.0450183
NOTCH2NLA	0.316928	0.157542	7.18408	0.119444	0.0311604	0.0681171	0.0198906	0.0681171	0.941323	0.0466255
HLA-DPB1	0.572503	0.284691	3.25333	0.389985	0.0888715	0.235324	0.118239	0.235324	0.941323	0.0466994
CELF2	-0.130556	0.0650014	8.56494	0.0203193	8.37922e-05	0.016817	0.0166656	0.016817	0.941323	0.0469429
CD83	-0.171365	0.0853577	6.67211	0.0350317	0.00133592	0.0278078	0.0237246	0.0278078	0.941323	0.0470325
MTG1	-0.347929	0.173461	6.39286	0.144613	0.0081797	0.112176	0.0269627	0.112176	0.941323	0.0472129
SHANK1	-0.150835	0.075195	8.05771	0.0221616	0.00550137	0.0117429	0.0171158	0.0171158	0.941323	0.0446204
CAPN14	-0.271843	0.135292	4.83224	0.0701971	0.00841323	0.0456841	0.0648029	0.0648029	0.941323	0.043441
HAR1A	-0.595279	0.296586	2.99158	0.422892	0.0815703	0.270284	0.129122	0.270284	0.941323	0.047083
LINC02044	-0.398199	0.19844	3.32401	0.131129	0.0420103	0.0531815	0.115504	0.115504	0.941323	0.0435968
PCDHGA8	0.263172	0.131023	5.34685	0.0825592	0.00908655	0.0595812	0.0491504	0.0595812	0.941323	0.0469336
CASC18	0.64964	0.3235	2.05449	0.2499	0.242488	-0.0953189	0.17612	0.17612	0.941323	0.0441429
CAMKK2	-0.163633	0.0816949	8.00955	0.0320567	0.00158221	0.025114	0.0171869	0.025114	0.941323	0.0474955
FUT11	-0.236029	0.117851	7.08072	0.0667081	0.00130514	0.0542507	0.0205029	0.0542507	0.941323	0.0475167
NAMPTP1	0.334759	0.167169	6.08584	0.134213	0.00857016	0.103211	0.0315355	0.103211	0.941323	0.0475416
FDPSP7	0.726984	0.362951	1.34716	0.517218	0.308345	0.0948155	0.218589	0.218589	0.941323	0.045176
HCG11	-0.39203	0.195849	3.48574	0.132318	0.0439201	0.0539383	0.109507	0.109507	0.941323	0.0441932
KIAA1614-AS1	-1.37619	0.687772	2.21118	2.27102	0.673758	1.21836	0.167559	1.21836	0.941323	0.0477014
GNB3	-0.23385	0.11703	5.53598	0.0594633	0.0105329	0.0375532	0.044251	0.044251	0.941323	0.0448837
KHDRBS2	-0.361213	0.180741	5.63816	0.156751	0.0042656	0.126404	0.0415729	0.126404	0.941323	0.0479465
MAPK11	-0.146879	0.0734829	7.11598	0.0128295	0.00131244	0.00626961	0.0202865	0.0202865	0.941323	0.0426912
PCDHGA6	0.638104	0.319079	3.87634	0.488677	0.0407728	0.366473	0.0961411	0.366473	0.941323	0.0478131
LINC01801	-0.399439	0.199826	4.12638	0.191621	0.0546673	0.105055	0.0881115	0.105055	0.941323	0.0479042
MAPKAPK5	-0.149606	0.074927	6.97399	0.00980087	0.00124635	0.0028597	0.0212099	0.0212099	0.941323	0.0417148
PDPN	0.490872	0.245799	3.84278	0.289811	0.0361093	0.205558	0.097243	0.205558	0.941323	0.0480952
OTUD1	0.192901	0.0965683	5.92733	0.0352264	0.0026888	0.0244222	0.0346129	0.0346129	0.941323	0.0445794
RAB5A	0.16606	0.0833137	7.70221	0.0332673	0.000781352	0.0269833	0.0178082	0.0269833	0.941323	0.0484887
HDAC2-AS2	-0.417499	0.209526	3.16258	0.149307	0.0537356	0.0564343	0.121868	0.121868	0.941323	0.045326
LDHA	-0.454328	0.22807	7.52596	0.249237	0.00166389	0.2064	0.0183394	0.2064	0.941323	0.0486057
GPD2	-0.417681	0.209788	4.89742	0.210829	0.0181359	0.157908	0.0626335	0.157908	0.941323	0.0487167
IMPACT	-0.226114	0.113614	5.62854	0.0618245	0.00643175	0.045201	0.0418233	0.045201	0.941323	0.0487975
CMTM6	0.242346	0.121801	5.22057	0.0609896	0.006724	0.0418416	0.0526182	0.0526182	0.941323	0.0460287
DCST2	-0.378806	0.190472	4.79466	0.10651	0.0790494	-0.00593035	0.0660684	0.0660684	0.941323	0.0451066
SS18L1	-0.145541	0.0731889	7.00929	0.0125882	0.00045942	0.00697588	0.020967	0.020967	0.941323	0.0434193
ZZEF1	0.171383	0.0862893	7.77297	0.0356304	0.00464118	0.0251422	0.017635	0.0251422	0.941323	0.0492159
STIM2-AS1	-0.978184	0.492534	1.68947	1.16083	0.28981	0.680549	0.197231	0.680549	0.941323	0.0492285
RASSF5	0.455544	0.22942	3.70492	0.19938	0.108684	0.0456462	0.101849	0.101849	0.941323	0.0465489
ZNF839	-0.18655	0.094114	6.40457	0.0408697	0.00862125	0.0252246	0.0268085	0.0268085	0.941323	0.0479632
GOLGA5	0.174101	0.0879264	6.26492	0.0345748	0.00218045	0.0262036	0.0287438	0.0287438	0.941323	0.047282
NAALAD2	0.340574	0.17208	3.78505	0.115628	0.0192903	0.0714566	0.0991555	0.0991555	0.941323	0.0470423
CD276	-0.195472	0.0986786	7.44534	0.0465423	0.00121628	0.0377336	0.0186374	0.0377336	0.941323	0.0497638
SNRNP70	0.136575	0.0689282	9.75552	0.0227115	0.000587764	0.0184166	0.0177412	0.0184166	0.941323	0.0497092
RAB9B	-0.156903	0.0792508	6.66266	0.0191161	0.00130419	0.0121435	0.0238186	0.0238186	0.941323	0.0452686
SLC7A11	0.396719	0.200305	4.21653	0.191759	0.0120954	0.148393	0.0852747	0.148393	0.941323	0.0497976
THY1	-0.146027	0.0736501	7.24986	0.0259372	0.000942412	0.0207549	0.0195337	0.0207549	0.941323	0.0495735
FEM1B	0.163659	0.0825901	6.93415	0.032608	0.00169068	0.0255938	0.0214955	0.0255938	0.941323	0.0496913
B3GALNT1	-0.284814	0.143881	4.71029	0.0907518	0.0138694	0.0601879	0.0689374	0.0689374	0.941323	0.0470064
EOGT-DT	0.6474	0.327103	3.19389	0.482772	0.307384	0.0901216	0.1206	0.1206	0.941323	0.0475919
GOLGA8T	-0.449248	0.226887	4.007	0.246003	0.042572	0.163339	0.0919102	0.163339	0.941323	0.0498524
MIR4737	0.310674	0.156745	4.27985	0.0568041	0.0149809	0.0183039	0.0832949	0.0832949	0.941323	0.0433036
PRKCZ-AS1	-0.225227	0.113831	5.47975	0.0402646	0.00610376	0.0225434	0.0457258	0.0457258	0.941323	0.0447661
PHLDB1	-0.135744	0.0686427	8.50303	0.0164439	0.00215549	0.0101983	0.0166918	0.0166918	0.941323	0.0475744
NLRP2	-1.65025	0.835979	6.18989	3.33529	0.0662593	2.72918	0.0298659	2.72918	0.941323	0.0504891
CASS4	0.469165	0.237844	2.70636	0.212532	0.0839081	0.0809149	0.142371	0.142371	0.941323	0.0481351
PRODH	-0.462681	0.234532	6.15384	0.26244	0.0139501	0.206071	0.0304236	0.206071	0.941323	0.0506219
PRPF40B	-0.163948	0.0831126	6.63971	0.0186024	0.00357927	0.0086722	0.0240516	0.0240516	0.941323	0.0456055
PCSK4	-0.316826	0.160494	5.16965	0.122932	0.0180094	0.0850237	0.0540953	0.0850237	0.941323	0.0504848
AGAP2	-0.135384	0.0685902	8.99849	0.0224516	0.00184874	0.0169697	0.0167046	0.0169697	0.941323	0.0505122
CD164	0.156563	0.0793208	7.54009	0.0300259	0.00101302	0.0241541	0.018291	0.0241541	0.941323	0.0505136
TRMT44	-0.256601	0.129792	5.72718	0.0804496	0.00780037	0.059583	0.0392965	0.059583	0.941323	0.0501716
CORO6	-0.253479	0.128228	6.36098	0.078519	0.0133114	0.0524585	0.0273901	0.0524585	0.941323	0.0501976
GJB5	-0.601189	0.304726	2.05295	0.298761	0.195225	0.0216103	0.176206	0.176206	0.941323	0.0481756
PCDHA8	0.374837	0.189746	4.24844	0.17188	0.0383198	0.105694	0.0842761	0.105694	0.941323	0.0503357
LRRC37A16P	0.265197	0.134222	4.92185	0.0568587	0.0102316	0.0305943	0.0618303	0.0618303	0.941323	0.0454512
JAK3	-0.238597	0.121116	5.45666	0.0699451	0.00489696	0.0537789	0.0463265	0.0537789	0.941323	0.0509196
ALMS1	-0.235446	0.119514	8.08506	0.068108	0.00675014	0.0503842	0.0170776	0.0503842	0.941323	0.0509159
TSPAN5	-0.156411	0.0793453	6.7085	0.0176813	0.00180936	0.0101451	0.0233734	0.0233734	0.941323	0.0458349
GAS6	0.275745	0.139919	8.32026	0.0933647	0.000387912	0.0779213	0.0168154	0.0779213	0.941323	0.0508389
ZNF383	0.23352	0.118485	5.40649	0.0429461	0.00853979	0.0218934	0.0476151	0.0476151	0.941323	0.0454826
GABRD	-0.378268	0.192123	5.10715	0.175958	0.0387792	0.108865	0.0559654	0.108865	0.941323	0.0510385
DCTN5	0.150368	0.076397	6.94129	0.0179641	0.0019026	0.0108844	0.0214434	0.0214434	0.941323	0.0468837
BTAF1	0.176941	0.0899784	6.88584	0.0385743	0.00225194	0.0301325	0.0218589	0.0301325	0.941323	0.051298
SEC14L2	-0.351293	0.178872	4.29934	0.152357	0.0344295	0.093551	0.0826867	0.093551	0.941323	0.051573
BBX	0.264167	0.134607	6.88878	0.0862534	0.0163845	0.0560915	0.0218362	0.0560915	0.941323	0.051728
GTDC1	-0.519535	0.264407	7.56362	0.332979	0.137657	0.141988	0.0182127	0.141988	0.941323	0.0514678
C3	0.462821	0.23582	2.79238	0.208618	0.0841698	0.0781488	0.138274	0.138274	0.941323	0.0492478
VWA1	-0.229844	0.117148	6.06092	0.0653226	0.00962353	0.0452712	0.0319754	0.0452712	0.941323	0.051784
GLUD2	0.741552	0.377871	1.70987	0.640363	0.37514	0.153849	0.196007	0.196007	0.941323	0.0493445
MAPK12	-0.144646	0.0737238	7.12962	0.0137121	0.00153588	0.00717788	0.0202049	0.0202049	0.941323	0.0468325
PCDHAC2	-0.235303	0.119796	8.49849	0.0683419	0.0151502	0.042254	0.016694	0.042254	0.941323	0.0515439
CTSO	-0.980635	0.499109	3.31767	1.18645	0.0810337	0.915407	0.115746	0.915407	0.941323	0.0514827
ISOC1	0.234796	0.119711	5.64898	0.0682028	0.00252421	0.0547991	0.0412921	0.0547991	0.941323	0.0518541
CSK	-0.142409	0.0726287	7.39675	0.0239899	0.00226367	0.0176454	0.018836	0.018836	0.941323	0.0499246
UFSP2	0.163913	0.0837696	7.22902	0.0333628	0.00151144	0.0265579	0.0196442	0.0265579	0.941323	0.0523613
NKD1	0.429317	0.21958	3.33359	0.229154	0.00659534	0.186266	0.115139	0.186266	0.941323	0.0525311
PGGHG	-0.448361	0.229216	7.47527	0.249757	0.00661693	0.203543	0.0185223	0.203543	0.941323	0.0524333
DYRK3	0.17017	0.087015	6.53004	0.0321244	0.00503139	0.021114	0.0252551	0.0252551	0.941323	0.0495425
HOXB13	-0.419216	0.214376	3.10223	0.155275	0.0594649	0.0566885	0.124363	0.124363	0.941323	0.0494898
RACGAP1	0.217682	0.111159	7.06254	0.0587667	0.00331604	0.0461095	0.0206177	0.0461095	0.941323	0.0521885
ASMTL	0.132824	0.0678264	7.63184	0.0182763	0.000399628	0.0141415	0.0180021	0.0180021	0.941323	0.0497546
SP7	-0.682545	0.348916	1.69499	0.313688	0.290069	-0.08708	0.1969	0.1969	0.941323	0.0501982
NOC4L	0.249542	0.127519	6.4425	0.0773133	0.0040606	0.0609833	0.0263196	0.0609833	0.941323	0.0523404
ARL17B	-0.430364	0.219841	5.46654	0.229823	0.0182579	0.175063	0.0460699	0.175063	0.941323	0.0522628
ACVR2B-AS1	-0.260729	0.133181	4.88643	0.0751593	0.00795225	0.0531528	0.0629968	0.0629968	0.941323	0.0493085
MTA1-DT	-0.36419	0.185866	3.67333	0.139986	0.0352598	0.0768299	0.102925	0.102925	0.941323	0.0496443
LYNX1-SLURP2	1.27659	0.65125	2.23493	2.01799	0.336825	1.35968	0.166286	1.35968	0.941323	0.051977
ASIC1	-0.148509	0.0759971	7.70649	0.0274434	0.00201578	0.0210864	0.0177971	0.0210864	0.941323	0.052645
HS3ST2	-0.652961	0.334118	4.02129	0.530465	0.0220971	0.424442	0.0914523	0.424442	0.941323	0.0526297
SYT9	0.609581	0.312226	5.17825	0.463034	0.00753236	0.382407	0.0538429	0.382407	0.941323	0.0528411
RSRC1	0.164104	0.08402	6.52727	0.0172455	0.00295007	0.00783298	0.0252874	0.0252874	0.941323	0.0470349
EIF4E1B	-0.37194	0.190398	3.85853	0.136835	0.0482808	0.0588028	0.0967249	0.0967249	0.941323	0.0498983
LINC02361	1.37783	0.705598	3.61039	2.36495	0.0395761	1.9519	0.105095	1.9519	0.941323	0.0528034
KCNE1	0.741727	0.380243	3.11823	0.642145	0.454645	0.0761785	0.123695	0.123695	0.941323	0.0505038
KCNF1	0.293279	0.150428	5.42237	0.107417	0.00476595	0.085749	0.0472102	0.085749	0.941323	0.0531465
PARP4P2	0.563335	0.288952	2.48939	0.396334	0.157408	0.176565	0.153066	0.176565	0.941323	0.0531517
CGRRF1	0.195018	0.100111	5.93736	0.0310392	0.00568917	0.0167008	0.0343996	0.0343996	0.941323	0.0486546
CCM2L	-0.793288	0.407256	1.76681	0.787017	0.19266	0.470771	0.192619	0.470771	0.941323	0.0533411
ACSBG1	0.631262	0.324796	1.9903	0.438967	0.242257	0.11421	0.179713	0.179713	0.941323	0.0510972
PHYH	-0.174928	0.0899763	6.14508	0.0328525	0.00182191	0.0246344	0.030561	0.030561	0.941323	0.0512291
DTX4	-0.139333	0.071661	7.60474	0.0243488	0.00203471	0.0185065	0.018083	0.0185065	0.941323	0.0537388
ABCC4	0.518417	0.266475	3.46616	0.336769	0.170704	0.113333	0.110215	0.113333	0.941323	0.0536126
CEP20	0.188892	0.0971478	6.68438	0.0447488	0.0129305	0.0248203	0.0236043	0.0248203	0.941323	0.0537341
NARF	-0.128099	0.0659051	8.88935	0.0200095	0.000715938	0.0160344	0.016658	0.016658	0.941323	0.0524219
ITGA10	0.640752	0.329038	2.67345	0.295073	0.289104	-0.0902587	0.14396	0.14396	0.941323	0.0508293
CCDC144CP	0.42292	0.21729	4.34372	0.223966	0.106071	0.0827885	0.0812791	0.0827885	0.941323	0.0535139
NSMF	-0.196697	0.101037	10.9157	0.0484288	0.000263961	0.0405699	0.022236	0.0405699	0.941323	0.0534643
KCTD11	-0.213196	0.1096	5.52256	0.0293381	0.00344498	0.0150022	0.0446038	0.0446038	0.941323	0.0464926
DYRK1B	-0.157539	0.0811636	7.26561	0.0162186	0.00689836	0.00338777	0.0194518	0.0194518	0.941323	0.0498746
LINC00106	-0.454411	0.234129	2.79902	0.198118	0.0813056	0.071967	0.137961	0.137961	0.941323	0.0516776
HHIP-AS1	0.619505	0.31938	2.24558	0.483157	0.160644	0.247371	0.165718	0.247371	0.941323	0.0542626
ZNF263	0.149882	0.0774889	7.14618	0.0150455	0.00391065	0.00579106	0.0201075	0.0201075	0.941323	0.0502457
WAS	-1.037	0.536303	4.37697	1.36055	0.397519	0.752966	0.0802049	0.752966	0.941323	0.0549608
DHX58	-0.357673	0.184828	3.90314	0.114283	0.04138	0.0445144	0.095266	0.095266	0.941323	0.0512371
ALDH2	0.173405	0.0895664	8.25094	0.0379678	0.00116767	0.0309209	0.0168805	0.0309209	0.941323	0.0546796
ARL1	0.154486	0.0798581	6.69769	0.0207651	0.00203328	0.0133962	0.023476	0.023476	0.941323	0.0508478
RBFOX3	-0.202656	0.104828	6.75771	0.0405112	0.021033	0.0106377	0.0229226	0.0229226	0.941323	0.0524886
SIMC1	-0.194335	0.100388	6.23732	0.0270316	0.0111604	0.00701161	0.0291502	0.0291502	0.941323	0.0498272
IQCB1	0.163639	0.0845931	6.46345	0.0322203	0.00256717	0.0243038	0.0260568	0.0260568	0.941323	0.0527754
KCNA4	-0.291388	0.150336	5.35179	0.105407	0.0413826	0.0472946	0.0490209	0.0490209	0.941323	0.0536324
BTBD9	0.214952	0.110986	5.61072	0.0255297	0.00698327	0.00716868	0.0422882	0.0422882	0.941323	0.0470885
CYP2D7	-0.388972	0.201127	6.12599	0.191367	0.0194704	0.142337	0.0308642	0.142337	0.941323	0.0549191
NUDT19	-0.294917	0.152554	5.09303	0.110078	0.00722108	0.0858698	0.0563962	0.0858698	0.941323	0.0550073
TMEM250	-0.154061	0.0796395	6.62541	0.0232643	0.00116978	0.0169749	0.0242	0.0242	0.941323	0.0516208
CYFIP2	-0.12807	0.0665209	8.50018	0.0132453	0.00100697	0.00849812	0.0166932	0.0166932	0.941323	0.0533947
RASGRF1	-0.505733	0.262417	5.37769	0.218184	0.227102	-0.0664099	0.0483484	0.0483484	0.941323	0.0532549
NT5C2	-0.152251	0.0789472	7.25178	0.0274688	0.00540694	0.017401	0.0195237	0.0195237	0.941323	0.05302
CDH17	0.671076	0.347682	2.2841	0.367668	0.319859	-0.0545976	0.163674	0.163674	0.941323	0.0531859
DOCK9	-0.478953	0.248466	7.28992	0.291651	0.0187387	0.228203	0.0193283	0.228203	0.941323	0.0556501
COCH	-0.287557	0.148922	5.55287	0.104847	0.0127696	0.0759411	0.0438068	0.0759411	0.941323	0.055269
RASIP1	-0.440996	0.22923	3.38179	0.168345	0.0968632	0.0279412	0.113322	0.113322	0.941323	0.0531232
CCNG1	0.130008	0.0673776	8.17687	0.0134471	0.00119766	0.00838084	0.0169613	0.0169613	0.941323	0.052497
FAM162A	-0.197314	0.10255	7.24802	0.0496437	0.00090879	0.0411572	0.0195434	0.0411572	0.941323	0.0560656
ABCB10	-0.261071	0.135639	4.98664	0.0728661	0.0138606	0.0447365	0.0597309	0.0597309	0.941323	0.0533327
NOL3	-0.267871	0.138738	6.97856	0.0909949	0.00699826	0.0699949	0.0211779	0.0699949	0.941323	0.0552876
TBCEL	0.209856	0.108888	5.64418	0.0529813	0.00600953	0.0381735	0.0414166	0.0414166	0.941323	0.0534559
SNX22	-0.358798	0.186084	5.51637	0.163605	0.015581	0.122928	0.0447664	0.122928	0.941323	0.0555908
CADPS	-0.219196	0.113813	8.38088	0.0611716	0.00166811	0.0501452	0.0167667	0.0501452	0.941323	0.055849
RIIAD1	-0.505798	0.262587	5.27168	0.325643	0.045545	0.230263	0.0511802	0.230263	0.941323	0.0558166
GALNT17	0.194908	0.101243	6.64815	0.0483976	0.00515687	0.0358436	0.0239651	0.0358436	0.941323	0.0559401
SYCP2	0.71078	0.369448	1.01591	0.44798	0.305179	0.0304544	0.240789	0.240789	0.941323	0.0545049
UBAC2-AS1	-0.3767	0.194984	3.4177	0.155487	0.0400855	0.0859642	0.111989	0.111989	0.941323	0.052778
HNRNPA1P27	0.410933	0.213557	3.09027	0.162001	0.0575605	0.0677644	0.124865	0.124865	0.941323	0.0534185
AACSP1	-0.431222	0.224103	4.06947	0.237083	0.017529	0.183359	0.0899154	0.183359	0.941323	0.0560495
SCARF1	-0.318033	0.166024	4.05496	0.0748851	0.0198784	0.0314571	0.0903775	0.0903775	0.941323	0.0517658
HSD17B2	0.666771	0.347277	1.1184	0.5688	0.117498	0.364907	0.233753	0.364907	0.941323	0.0565453
FAM124A	-0.178043	0.0927329	6.17253	0.0405576	0.00238635	0.0320112	0.0301329	0.0320112	0.941323	0.0565499
PTPRK	0.174369	0.0910829	6.76713	0.03908	0.00524639	0.027938	0.0228391	0.027938	0.941323	0.0572099
XKR8	-0.8823	0.460914	4.31938	1.0007	0.381037	0.46873	0.082055	0.46873	0.941323	0.0572284
OBSCN-AS1	-0.363372	0.189655	4.24561	0.169495	0.0166593	0.127218	0.0843646	0.127218	0.941323	0.0570239
RBKS	0.556674	0.289934	2.76635	0.396467	0.13396	0.202287	0.139505	0.202287	0.941323	0.056545
ACAD9	0.219545	0.114627	6.86577	0.0619073	0.00563552	0.0469223	0.0220157	0.0469223	0.941323	0.0571026
PARD6G	0.977254	0.509933	4.06439	1.22546	0.00979656	1.03033	0.0900771	1.03033	0.941323	0.056967
TMEM255B	0.528047	0.275388	2.48362	0.357487	0.111795	0.19156	0.153358	0.19156	0.941323	0.0568452
GNG2	-0.145273	0.0756977	7.92282	0.0270203	0.000336457	0.0225841	0.0173305	0.0225841	0.941323	0.0566492
PAX8-AS1	1.21451	0.634457	2.38579	1.89614	0.236824	1.37332	0.158359	1.37332	0.941323	0.0572266
ZNF587	-0.170565	0.088869	6.59565	0.0372427	0.00540988	0.0261809	0.0245172	0.0261809	0.941323	0.0566298
MAP3K2-DT	0.520168	0.271255	4.08404	0.34685	0.0208926	0.273425	0.0894526	0.273425	0.941323	0.056825
ODC1-DT	-0.319511	0.16657	4.08266	0.112474	0.021486	0.0698535	0.0894963	0.0894963	0.941323	0.0544967
ZNF236-DT	-0.544141	0.283415	2.37056	0.22078	0.162148	-0.0101955	0.159147	0.159147	0.941323	0.0540519
ARMCX5-GPRASP2	-0.224782	0.117383	5.39884	0.0471664	0.00730607	0.0287931	0.0478089	0.0478089	0.941323	0.0527442
BMS1P20	0.152318	0.0795393	6.6639	0.0237658	0.00149974	0.0173348	0.0238062	0.0238062	0.941323	0.054229
LUNAR1	0.648885	0.338582	1.85146	0.540262	0.204807	0.253745	0.187657	0.253745	0.941323	0.0569619
TSPO	-0.17193	0.0901273	7.57846	0.0382082	0.00111502	0.0313767	0.0181649	0.0313767	0.941323	0.0580218
GABRA4	-1.11191	0.582771	3.37333	1.59761	0.0795777	1.27891	0.113639	1.27891	0.941323	0.0579805
CENPB	-0.210143	0.110134	7.70235	0.0570591	0.000460541	0.048057	0.0178078	0.048057	0.941323	0.0579683
FGD3	-1.18642	0.620612	6.08473	1.81329	0.479192	1.06144	0.0315548	1.06144	0.941323	0.0575329
LAMA5	-0.225391	0.117947	7.34343	0.0654833	0.00218358	0.0534625	0.0190718	0.0534625	0.941323	0.0576221
NUDT22	-0.218359	0.114397	6.27225	0.0615717	0.00566228	0.0466844	0.0286372	0.0466844	0.941323	0.0578829
NEUROD1	0.281459	0.147317	4.393	0.0897549	0.00712753	0.0664043	0.0796815	0.0796815	0.941323	0.0552273
PCSK9	-0.930418	0.487663	5.89233	1.11869	0.00502793	0.946233	0.0353754	0.946233	0.941323	0.0579879
NAA16	0.189994	0.0995718	5.94991	0.0198034	0.00552233	0.00538206	0.0341358	0.0341358	0.941323	0.05073
MRPS22	0.148718	0.0779452	7.10976	0.0211015	0.00397779	0.0123118	0.020324	0.020324	0.941323	0.0549574
CSRP2	-0.209765	0.109901	9.82919	0.0568259	0.00336302	0.0449501	0.0179129	0.0449501	0.941323	0.0578969
LMNTD2	-0.379954	0.198839	4.74874	0.186102	0.0260522	0.132096	0.0676257	0.132096	0.941323	0.0576327
HLA-B	0.400672	0.20954	8.59677	0.206729	0.0158931	0.159735	0.0166552	0.159735	0.941323	0.057478
GUSBP11	-0.216459	0.113306	6.2232	0.0298078	0.0219919	-0.00344203	0.0293611	0.0293611	0.941323	0.0529207
MPPED2	-0.131537	0.0690599	7.65434	0.0198394	0.00113948	0.0151736	0.0179376	0.0179376	0.941323	0.0558902
SLC6A6	-0.209539	0.109985	7.5768	0.0568697	0.0100162	0.0383708	0.0181702	0.0383708	0.941323	0.0583217
ALG8	-0.15604	0.0819142	6.69542	0.0243918	0.00334206	0.0158353	0.0234977	0.0234977	0.941323	0.0553412
PRRT3	-0.209383	0.109995	5.89062	0.0568604	0.00687297	0.0415229	0.0354133	0.0415229	0.941323	0.0585157
SMAD1	0.169024	0.0888021	6.83068	0.0237492	0.00924496	0.00803803	0.0222983	0.0222983	0.941323	0.0548459
GPC1-AS1	-0.295705	0.155326	4.84913	0.113389	0.0158898	0.0806148	0.0642373	0.0806148	0.941323	0.0584898
LY6D	0.797893	0.41955	2.23629	0.82692	0.200372	0.503718	0.166214	0.503718	0.941323	0.0587325
RGPD1	-2.66319	1.40058	4.8251	9.21473	0.29171	7.55476	0.0650426	7.55476	0.941323	0.0587673
TOMM20L	-0.794378	0.417753	1.86256	0.618452	0.511059	-0.0287273	0.187013	0.187013	0.941323	0.0571153
RN7SL2	0.371697	0.195458	6.01333	0.17947	0.00382884	0.148986	0.0328626	0.148986	0.941323	0.0587457
ERMP1	0.152044	0.0800616	6.60149	0.0117182	0.00118522	0.00476508	0.0244542	0.0244542	0.941323	0.0517014
FAM88B	0.273644	0.144046	7.88473	0.097432	0.0260694	0.0569274	0.0174006	0.0569274	0.941323	0.058987
LTB4R	-0.491884	0.258816	5.54721	0.314599	0.0418538	0.226089	0.0439558	0.226089	0.941323	0.0588872
SPTY2D1OS	-0.543419	0.28615	2.89857	0.272494	0.194202	0.0133825	0.133325	0.133325	0.941323	0.0569048
DHX40P1	-1.17355	0.617721	3.8666	1.79182	0.192262	1.33406	0.0964601	1.33406	0.941323	0.0589742
ACTB	-0.208349	0.109866	11.1318	0.0566391	5.39576e-05	0.0482281	0.0235782	0.0482281	0.941323	0.0593937
JMJD4	-0.205687	0.108356	7.17092	0.0551147	0.00761582	0.0393479	0.0199649	0.0393479	0.941323	0.059164
GPI	-0.186345	0.0983422	7.91524	0.0453656	0.000278813	0.038406	0.0173441	0.038406	0.941323	0.0595839
SMAD5	0.176486	0.0932626	6.13884	0.0278927	0.00413248	0.0168534	0.0306592	0.0306592	0.941323	0.0555339
SHF	-0.197015	0.104108	7.93445	0.0508147	0.00129992	0.0420544	0.01731	0.0420544	0.941323	0.0598882
CCDC33	-0.545196	0.28787	2.95796	0.328289	0.200858	0.0659552	0.130619	0.130619	0.941323	0.0580164
SHROOM2	0.283223	0.149343	5.64553	0.104657	0.00451221	0.0847013	0.0413815	0.0847013	0.941323	0.059386
PPP1R15B	0.123366	0.0651718	8.39293	0.0143092	0.000231536	0.0107514	0.0167579	0.0167579	0.941323	0.0576319
PAQR4	-0.184853	0.0974379	7.46831	0.0445569	0.00203058	0.035946	0.0185486	0.035946	0.941323	0.059303
CLHC1	0.35683	0.188481	6.18698	0.166581	0.0757448	0.0663557	0.0299104	0.0663557	0.941323	0.0597912
SRPRA	0.187501	0.098863	6.50126	0.0458643	0.00235171	0.0367438	0.0255951	0.0367438	0.941323	0.0593713
RNPC3	0.198744	0.104933	6.92348	0.0478651	0.0224697	0.0175289	0.0215741	0.0215741	0.941323	0.0571899
ZNF667	-0.569046	0.300557	6.5427	0.4236	0.018893	0.342446	0.0251087	0.342446	0.941323	0.0597769
CERS6-AS1	-0.23914	0.126268	5.40615	0.0701295	0.0161506	0.0426489	0.0476238	0.0476238	0.941323	0.0573641
SNHG6	0.125091	0.0659359	8.6903	0.0196289	0.000753301	0.0158069	0.0166369	0.0166369	0.941323	0.0575793
MYG1-AS1	0.459046	0.242394	2.853	0.142026	0.0995861	-0.0076218	0.135434	0.135434	0.941323	0.0564938
GPR137B	0.168352	0.0889977	7.21559	0.0371282	0.00690384	0.0247785	0.0197167	0.0247785	0.941323	0.0599822
ADAMTS6	-0.295121	0.157516	5.07821	0.104427	0.0423937	0.044608	0.0568514	0.0568514	0.941323	0.0598515
CYBA	-0.302383	0.161432	8.16142	0.121675	0.0235721	0.0806695	0.0169796	0.0806695	0.941323	0.0623303
RUNX1T1	-0.406182	0.21613	6.24614	0.218388	0.00962402	0.177225	0.0290196	0.177225	0.941323	0.0615332
DDT	0.137684	0.0735964	7.59156	0.0186196	0.00354211	0.0109912	0.0181236	0.0181236	0.941323	0.060107
PCSK1N	-0.291864	0.154789	6.76243	0.112165	0.00163938	0.0941991	0.0228806	0.0941991	0.941323	0.0607446
FAM149A	-0.278616	0.148291	6.80712	0.102798	0.00268743	0.085274	0.0224943	0.085274	0.941323	0.0615974
EPM2A	-0.261982	0.139579	5.59386	0.0764011	0.0351991	0.0270494	0.0427296	0.0427296	0.941323	0.0597693
RO60	0.146062	0.0775006	7.29405	0.0281128	0.00147263	0.0225527	0.0193078	0.0225527	0.941323	0.0608592
HEATR1	-0.260773	0.139357	5.3742	0.0906363	0.00545636	0.0722246	0.0484382	0.0722246	0.941323	0.0625705
ADGRB2	-0.125986	0.0668346	9.61717	0.0180958	0.000413152	0.0144403	0.0174543	0.0174543	0.941323	0.0590146
HS3ST3B1	0.473523	0.252662	2.63376	0.280591	0.10946	0.127109	0.145892	0.145892	0.941323	0.059982
PRKCG	-0.336299	0.179281	4.68433	0.150155	0.0139143	0.114652	0.069825	0.114652	0.941323	0.0619834
TUBGCP6	-0.142819	0.0760885	8.28527	0.0270533	0.00289528	0.0202626	0.016847	0.0202626	0.941323	0.0618311
NUTM2F	1.70779	0.906197	3.18714	3.84353	2.32188	0.96289	0.120873	0.96289	0.941323	0.06087
PIANP	-0.224942	0.120068	7.83582	0.0673142	0.0122753	0.0453902	0.0174977	0.0453902	0.941323	0.0622881
ASCL1	-0.251928	0.134468	6.76157	0.08443	0.00123959	0.0710874	0.0228882	0.0710874	0.941323	0.0622802
ESCO1	0.140878	0.0752768	7.22888	0.012954	0.00302146	0.00518741	0.0196449	0.0196449	0.941323	0.057608
RNF157	-0.133467	0.0713484	8.08298	0.0141459	0.00328193	0.00678477	0.0170805	0.0170805	0.941323	0.0598802
RETREG2	0.144825	0.0772735	7.33716	0.0278856	0.00109604	0.0227888	0.0191008	0.0227888	0.941323	0.0621928
DAAM2	-0.659489	0.349516	5.59381	0.572049	0.165365	0.323281	0.0427311	0.323281	0.941323	0.0605808
ANKRD29	0.389861	0.206447	2.97815	0.0948546	0.0407641	0.0174396	0.129717	0.129717	0.941323	0.0561681
GPR78	-0.712386	0.377917	1.20523	0.668531	0.244884	0.326401	0.22791	0.326401	0.941323	0.0608115
GDF6	-0.459138	0.242838	3.37909	0.276372	0.0440407	0.191841	0.113423	0.191841	0.941323	0.060099
HYDIN	0.329728	0.176017	5.51208	0.144658	0.0367208	0.0872067	0.0448792	0.0872067	0.941323	0.0623103
GPATCH4	-0.220595	0.117912	5.3213	0.0559028	0.00578463	0.0402078	0.0498287	0.0498287	0.941323	0.0602892
SLC16A9	-0.147133	0.0779251	7.62649	0.0284428	0.000665168	0.0236241	0.0180177	0.0236241	0.941323	0.0604217
SRP68	0.150609	0.0801443	8.85891	0.0269472	0.009043	0.0133481	0.0166494	0.0166494	0.941323	0.0591218
BEST1	-0.266115	0.142243	4.76163	0.0944216	0.0106211	0.0703115	0.0671874	0.0703115	0.941323	0.0626252
SLC16A4	0.346603	0.184032	4.00487	0.122562	0.0434933	0.0534991	0.0919785	0.0919785	0.941323	0.0582304
CDK5R2	-0.355648	0.188932	5.89706	0.166992	0.00301769	0.139764	0.0352707	0.139764	0.941323	0.0611434
IL17D	-0.182516	0.0974601	5.91644	0.0309052	0.00314676	0.0204482	0.0348471	0.0348471	0.941323	0.0579996
SNTG2	1.093	0.582352	3.73607	1.58467	0.396303	0.960234	0.100796	0.960234	0.941323	0.0618486
ZNG1A	0.145412	0.0772587	7.14597	0.0279225	0.00338711	0.0204885	0.0201087	0.0204885	0.941323	0.0611765
ERCC4	0.23647	0.126261	5.27805	0.0368913	0.0127632	0.0107866	0.0510041	0.0510041	0.941323	0.0550512
MXRA7	-0.126172	0.0669879	8.55166	0.0190152	0.00127897	0.014546	0.0166706	0.0166706	0.941323	0.0584848
ADRA2C	-0.260305	0.138389	5.29405	0.0895676	0.00516706	0.0714386	0.0505653	0.0714386	0.941323	0.061326
SFTPA2	0.774305	0.412663	2.73246	0.795631	0.356511	0.324652	0.141119	0.324652	0.941323	0.0619139
HAPLN4	-0.474639	0.252564	4.31965	0.29822	0.100395	0.15476	0.0820465	0.15476	0.941323	0.0615408
H1-2	0.657944	0.349585	5.02632	0.571687	0.00852215	0.480316	0.0584696	0.480316	0.941323	0.0611858
ZNF429	-0.213085	0.113803	5.47729	0.0539716	0.00601423	0.0388395	0.0457899	0.0457899	0.941323	0.0601176
SND1	0.12588	0.0668326	8.00434	0.0131473	0.000671441	0.00888761	0.017195	0.017195	0.941323	0.0580098
ZNF860	-0.985429	0.523426	2.04163	1.28179	0.119284	0.976616	0.176836	0.976616	0.941323	0.0611126
HYLS1	-0.206027	0.109421	5.59865	0.0391672	0.00528769	0.0245494	0.0426042	0.0426042	0.941323	0.0564708
ZNF534	-0.381791	0.202115	4.57548	0.191379	0.0105821	0.15282	0.0735513	0.15282	0.941323	0.0603163
COX20	-0.131326	0.0698011	7.93321	0.0186132	0.00217659	0.0128385	0.0173122	0.0173122	0.941323	0.0593514
SLC12A5-AS1	-0.554277	0.293755	2.52749	0.224364	0.194017	-0.0414056	0.15115	0.15115	0.941323	0.0581999
MRPL23	-0.263565	0.140813	7.63979	0.0925495	0.0200405	0.0592721	0.017979	0.0592721	0.941323	0.0625089
CPNE1	-0.191857	0.102188	9.13644	0.0488004	0.000480329	0.041289	0.0167994	0.041289	0.941323	0.0617694
GUSBP2	0.342561	0.181303	3.92045	0.102715	0.0367797	0.0397446	0.0947027	0.0947027	0.941323	0.0563661
VN1R81P	-0.377703	0.200845	3.52616	0.18864	0.0338377	0.127517	0.108058	0.127517	0.941323	0.0613769
A1BG-AS1	-0.271166	0.143736	5.01306	0.0845347	0.0237507	0.0458133	0.0588889	0.0588889	0.941323	0.0585525
NOTCH2NLR	0.395302	0.210575	4.33344	0.207213	0.0317724	0.145594	0.081608	0.145594	0.941323	0.0618002
MARVELD1	-0.252513	0.135134	6.29257	0.0851782	0.00380041	0.069244	0.0283443	0.069244	0.941323	0.0629147
GREM1	-1.93278	1.03449	3.478	4.99146	0.68354	3.59714	0.109787	3.59714	0.941323	0.0629504
CDK10	0.302058	0.161679	7.40362	0.121921	0.0312994	0.0732616	0.018807	0.0732616	0.941323	0.0629615
IGDCC4	-0.287534	0.154423	5.91675	0.111074	0.0149713	0.0804149	0.0348406	0.0804149	0.941323	0.0637823
BCL11A	-0.351909	0.189109	9.76135	0.166536	0.000851165	0.142197	0.0177543	0.142197	0.941323	0.0639278
PTGFR	0.419144	0.225313	3.60791	0.236375	0.030089	0.172975	0.105181	0.172975	0.941323	0.064008
INPP1	-0.322059	0.172962	4.11192	0.139346	0.0285303	0.0911337	0.0885688	0.0911337	0.941323	0.0637776
CYGB	-0.460778	0.247549	3.57236	0.285399	0.0435984	0.201524	0.106424	0.201524	0.941323	0.0638646
TMC1	0.663815	0.356195	2.35548	0.481566	0.347569	0.0424948	0.159931	0.159931	0.941323	0.0621902
DUSP18	-0.195734	0.105132	6.17146	0.05148	0.00592314	0.0382878	0.0301495	0.0382878	0.941323	0.063808
TTC39C	0.216433	0.116372	5.48256	0.0253661	0.00851741	0.00527672	0.0456523	0.0456523	0.941323	0.0552134
CCDC106	-0.154815	0.083015	6.85475	0.0321196	0.00280244	0.0247635	0.0221032	0.0247635	0.941323	0.0633992
GAL3ST3	-0.175756	0.0944116	5.98879	0.0270322	0.00231101	0.0178264	0.0333432	0.0333432	0.941323	0.0588055
TAF9B	0.304855	0.163801	6.92348	0.124951	0.00222738	0.105095	0.0215741	0.105095	0.941323	0.0638941
TCEAL5	0.183247	0.0983757	6.73037	0.0450849	0.00137758	0.0373335	0.0231699	0.0373335	0.941323	0.0636848
MT-TC	-0.209881	0.112684	7.69239	0.0591514	0.000453663	0.0503371	0.0178339	0.0503371	0.941323	0.0637057
GRID2IP	-0.270968	0.145242	4.60354	0.0941539	0.011789	0.0681121	0.0725917	0.0725917	0.941323	0.0614909
ENTPD3-AS1	0.329957	0.177191	3.78337	0.132272	0.0263751	0.0842384	0.0992114	0.0992114	0.941323	0.0614072
YWHAZP3	-0.536124	0.288117	2.61893	0.261751	0.185428	0.0128969	0.146618	0.146618	0.941323	0.0620167
ELOVL2-AS1	0.464486	0.249125	2.49246	0.192571	0.0953416	0.0493419	0.152911	0.152911	0.941323	0.0612665
NSRP1P1	-0.431492	0.232051	2.86215	0.118049	0.0803822	-0.00709731	0.135009	0.135009	0.941323	0.0606287
RPL32P29	0.202731	0.108971	5.57543	0.0530126	0.00428514	0.0407712	0.0432135	0.0432135	0.941323	0.0622234
TVP23C-CDRT4	-0.293813	0.157455	5.21857	0.0614874	0.0464931	-0.00527841	0.0526753	0.0526753	0.941323	0.0582738
FAM72C	0.683502	0.367519	5.08228	0.569936	0.483556	-0.00638924	0.056726	0.056726	0.941323	0.0617263
TSPAN6	0.0418566	0.105025	7.23035	0.0416465	0.000476125	0.0436446	0.0196371	0.0436446	0.950876	0.781935
DPM1	0.0254125	0.0734063	7.10654	0.0117099	0.0012103	0.0111515	0.0203437	0.0203437	0.941323	0.620487
SCYL3	-0.0273238	0.097415	5.9285	0.012087	0.00337078	0.0093663	0.034588	0.034588	0.941323	0.568803
C1orf112	0.0555447	0.127369	5.36204	0.0539738	0.0161388	0.0408087	0.0487531	0.0487531	0.941323	0.602329
FUCA2	0.0476712	0.155653	5.05951	0.0910563	0.0062924	0.0906187	0.0574304	0.0906187	1	0.956644
GCLC	-0.0382615	0.0960318	6.42258	0.0212231	0.0103141	0.0120067	0.0265744	0.0265744	0.941323	0.600317
NFYA	0.0172282	0.0662882	7.98659	0.0157093	0.000353582	0.016393	0.0172229	0.0172229	0.946075	0.760834
STPG1	-0.169075	0.19904	3.68856	0.129454	0.0560619	0.0744716	0.102405	0.102405	0.941323	0.379344
NIPAL3	0.00145605	0.0885943	6.16475	0.0291682	0.00114221	0.0301088	0.0302536	0.0302536	0.967737	0.822756
LAS1L	-0.0279831	0.0731505	7.48538	0.0201859	0.00190495	0.019499	0.0184847	0.019499	0.946638	0.765618
ENPP4	0.0537666	0.102201	6.24416	0.0397656	0.00219543	0.0395846	0.0290489	0.0395846	0.941323	0.647289
SEMA3F	-0.0684143	0.108314	6.91833	0.0450476	0.00460324	0.0423248	0.0216123	0.0423248	0.941323	0.556566
CFTR	0.0865719	0.208148	4.55028	0.109081	0.0988916	0.0158398	0.0744107	0.0744107	0.941323	0.622128
ANKIB1	0.0718539	0.105497	6.21888	0.0429276	0.00420323	0.0403155	0.0294258	0.0403155	0.941323	0.518096
CYP51A1	0.11766	0.0977423	8.41239	0.0393583	0.000432319	0.0377819	0.0167444	0.0377819	0.941323	0.225032
KRIT1	0.0382454	0.0900022	6.47308	0.0169594	0.00646392	0.011289	0.0259376	0.0259376	0.941323	0.571431
RAD52	-0.0827278	0.123833	7.03354	0.0590746	0.00773436	0.0536044	0.0208054	0.0536044	0.941323	0.528015
BAD	-0.00712031	0.0969591	6.98517	0.0351109	0.00296884	0.0346355	0.021132	0.0346355	1	1
LAP3	-0.00152209	0.0861783	6.47688	0.0188734	0.00381595	0.0164049	0.0258908	0.0258908	0.943065	0.727411
CD99	0.0815377	0.0953966	7.82418	0.0357482	0.000744048	0.035658	0.017522	0.035658	0.941323	0.399452
HS3ST1	-0.553742	0.324168	3.34268	0.474085	0.0480023	0.372338	0.114794	0.372338	0.941323	0.0872077
HECW1	-0.0627446	0.0891989	6.4117	0.015541	0.00511039	0.0104159	0.0267154	0.0267154	0.941323	0.418785
MAD1L1	-0.104221	0.130228	6.91878	0.0662116	0.00209318	0.0657444	0.0216091	0.0657444	0.941323	0.434099
LASP1	0.0142748	0.084045	8.0271	0.026425	0.00020716	0.0280471	0.0171604	0.0280471	1	1
M6PR	0.0195344	0.0699902	8.04892	0.0113354	0.00246613	0.00956995	0.0171284	0.0171284	0.942065	0.711937
KLHL13	0.212891	0.189791	6.40087	0.146562	0.0160023	0.12808	0.0268571	0.12808	0.941323	0.259184
CYP26B1	-0.422993	0.284506	5.98163	0.349903	0.0253668	0.298408	0.0334865	0.298408	0.941323	0.134333
ICA1	-0.00428686	0.116165	6.11428	0.0468803	0.0229217	0.0273019	0.0310552	0.0310552	0.973632	0.835782
DBNDD1	-0.0516813	0.0768016	7.54531	0.0227333	0.000942093	0.0226519	0.0182733	0.0226519	0.941323	0.524298
ALS2	-0.0371613	0.0897839	6.34039	0.0116561	0.00457249	0.00752166	0.0276721	0.0276721	0.941323	0.541201
CFLAR	0.0248128	0.197929	4.53759	0.146421	0.0204976	0.136207	0.0748427	0.136207	1	1
TFPI	0.0174297	0.346682	3.96269	0.448784	0.0320129	0.44874	0.0933355	0.44874	1	1
NDUFAF7	0.00584033	0.095458	6.25763	0.0123435	0.00759859	0.0056169	0.0288504	0.0288504	0.941323	0.653839
RBM5	-0.0129839	0.0688801	8.42841	0.0177576	0.000979996	0.0179979	0.0167339	0.0179979	1	1
MTMR7	0.0462032	0.138468	4.73144	0.0713457	0.00847826	0.0673536	0.0682151	0.0682151	0.941323	0.68838
SLC7A2	0.188509	0.29774	3.77837	0.340433	0.0261799	0.328416	0.0993784	0.328416	0.941323	0.555359
ARF5	-0.0452324	0.0669845	7.85307	0.0111722	0.000485202	0.0109005	0.0174625	0.0174625	0.941323	0.468047
POLDIP2	-0.0355171	0.0657272	8.21134	0.00771762	0.000357985	0.00755047	0.0169223	0.0169223	0.941323	0.547286
PLXND1	-0.130576	0.206785	8.28914	0.164184	0.000777706	0.170262	0.0168434	0.170262	0.941323	0.556701
AK2	-0.0425198	0.101408	8.87586	0.0388738	0.00667919	0.0344548	0.016654	0.0344548	0.945398	0.756944
CD38	0.458457	0.421356	1.56882	0.718867	0.47253	0.237632	0.204582	0.237632	0.941323	0.274338
FKBP4	-0.0904075	0.171074	8.78386	0.11144	0.00442667	0.112638	0.0166366	0.112638	0.941323	0.645087
KDM1A	-0.0311369	0.0674701	9.82752	0.00851003	0.000299945	0.00854094	0.0179089	0.0179089	0.941323	0.640171
RBM6	0.0133051	0.0662115	8.53264	0.00395721	0.000857553	0.00333173	0.0166783	0.0166783	0.944012	0.747533
CAMKK1	-0.0960591	0.0749452	6.94296	0.0189005	0.00103588	0.0165783	0.0214313	0.0214313	0.941323	0.191912
RECQL	0.0589791	0.0990996	5.783	0.0109131	0.00136414	0.00933457	0.0379188	0.0379188	0.941323	0.423502
VPS50	0.0895172	0.107029	5.83438	0.0348191	0.00912563	0.025891	0.0366952	0.0366952	0.941323	0.373389
HSPB6	-0.0837318	0.284002	1.75114	0.185357	0.129081	0.0675125	0.193547	0.193547	0.944012	0.748134
ARHGAP33	-0.101346	0.0752177	10.0779	0.023861	0.00302295	0.0196079	0.0185952	0.0196079	0.941323	0.174139
NDUFAB1	0.0472868	0.0677241	7.79824	0.0112677	0.000768198	0.0106655	0.017578	0.017578	0.941323	0.453692
PDK4	0.386667	0.322422	1.84332	0.427973	0.0866818	0.329143	0.18813	0.329143	0.941323	0.226814
ZMYND10	0.528304	0.311425	3.36196	0.436508	0.0844238	0.303519	0.114065	0.303519	0.941323	0.0892873
ABCB5	0.156288	0.334504	1.76205	0.207517	0.254671	-0.0393104	0.1929	0.1929	0.941323	0.629385
ARX	0.00522978	0.223076	2.7436	0.105368	0.0584651	0.0544208	0.140587	0.140587	0.954214	0.79421
SLC25A13	-0.0461386	0.181999	4.61234	0.12423	0.0236759	0.108819	0.0722905	0.108819	1	1
CDC27	-0.00563002	0.0728533	7.31523	0.0121795	0.00202605	0.0110143	0.0192044	0.0192044	0.943956	0.742382
HCCS	0.00487074	0.0900137	6.18033	0.0135499	0.00239732	0.0121136	0.0300126	0.0300126	0.941323	0.643883
DVL2	0.0156784	0.0761929	7.18679	0.0217389	0.00316007	0.0200613	0.0198754	0.0200613	0.964937	0.816041
UPF1	0.0333677	0.0810555	6.64836	0.0162246	0.00231708	0.0147483	0.0239629	0.0239629	0.941323	0.587437
SKAP2	0.124397	0.290336	1.43368	0.296202	0.124137	0.188801	0.213042	0.213042	0.941323	0.666851
SLC25A5	0.0925307	0.0653917	8.76749	0.0171337	0.000469006	0.0154423	0.0166353	0.0166353	0.941323	0.156679
MCUB	0.0624232	0.128364	5.80422	0.0625547	0.00647201	0.0594376	0.0374076	0.0594376	0.941323	0.685387
POLR2J	0.00853304	0.0912753	6.1314	0.01689	0.00254739	0.0155282	0.0307773	0.0307773	0.941323	0.66028
DHX33	-0.0370021	0.073507	7.04471	0.0165672	0.000880676	0.0164787	0.0207324	0.0207324	0.941323	0.565949
THSD7A	-0.203688	0.159874	7.4662	0.106487	0.00202666	0.100212	0.0185566	0.100212	0.941323	0.198779
LIG3	0.0466876	0.0736664	8.447	0.0172435	0.00498463	0.0128677	0.0167223	0.0167223	0.941323	0.516811
RPAP3	-0.112993	0.101442	5.90265	0.0418228	0.00162059	0.0395417	0.0351477	0.0395417	0.941323	0.262656
ACSM3	-0.0948614	0.326273	2.19308	0.25742	0.257284	0.0159519	0.168533	0.168533	0.943956	0.746261
REXO5	0.108732	0.120098	5.77169	0.0570004	0.00962927	0.0480646	0.038194	0.0480646	0.941323	0.369157
CIAPIN1	-0.00596743	0.0681815	8.30024	0.0144543	0.00176168	0.0137149	0.0168332	0.0168332	0.983799	0.851003
SPPL2B	-0.0927112	0.0756738	7.08515	0.0226675	0.00243084	0.0194	0.0204752	0.0204752	0.941323	0.21759
ATOSB	0.017053	0.0850581	7.33151	0.0270878	0.00480434	0.0241352	0.0191271	0.0241352	1	1
PRKAR2B	-0.0355165	0.126676	6.7588	0.0602449	0.00136276	0.0628249	0.0229129	0.0628249	1	1
MSL3	-0.0249579	0.087739	6.38164	0.0230183	0.00368073	0.0208038	0.0271118	0.0271118	0.941323	0.675624
CREBBP	0.128054	0.119415	6.66509	0.0293069	0.033245	-0.0065299	0.0237943	0.0237943	0.941323	0.269434
TSPOAP1	-0.0804794	0.0779398	7.06695	0.0109724	0.00370889	0.00619665	0.0205896	0.0205896	0.941323	0.27319
GCFC2	-0.106362	0.107998	6.31729	0.0465608	0.00826002	0.0383943	0.0279938	0.0383943	0.941323	0.325204
WDR54	-0.0302593	0.0685451	7.82181	0.0121397	0.00126668	0.0114785	0.017527	0.017527	0.941323	0.6097
CROT	-0.0426845	0.124917	5.10876	0.0427256	0.00650028	0.0387566	0.0559166	0.0559166	0.941323	0.6077
ABCB4	0.775752	0.53513	3.04241	1.22957	0.645923	0.499536	0.126904	0.499536	0.941323	0.144085
KMT2E	0.0301538	0.0695575	7.77487	0.00619312	0.00172235	0.00465335	0.0176306	0.0176306	0.941323	0.580562
RHBDD2	-0.0532695	0.192235	9.04032	0.138719	0.0102278	0.137589	0.0167291	0.137589	1	1
SOX8	1.65947	0.986477	6.39474	4.36741	0.040556	3.85199	0.0269378	3.85199	0.941323	0.091848
IBTK	-0.00949255	0.0685602	8.44734	0.00586498	0.00207992	0.00417825	0.0167221	0.0167221	0.950132	0.779643
ZNF195	-0.0796517	0.0780602	6.69892	0.0183746	0.000909451	0.0169649	0.0234641	0.0234641	0.941323	0.287254
MYCBP2	-0.0255817	0.104552	5.88797	0.0273803	0.00825233	0.0208967	0.0354724	0.0354724	0.941323	0.661727
FBXL3	0.0764491	0.103351	6.12523	0.0414362	0.00945291	0.0332732	0.0308764	0.0332732	0.941323	0.475344
ITGAL	0.06096	0.246659	2.43215	0.0746953	0.0873873	-0.00841846	0.155976	0.155976	0.942641	0.719436
PDK2	-0.113329	0.094374	6.23641	0.0366757	0.00334352	0.0322823	0.0291638	0.0322823	0.941323	0.226183
ITGA3	-0.0880021	0.124094	7.06662	0.059556	0.0296436	0.0319536	0.0205917	0.0319536	0.941323	0.497261
ZFX	-0.0094948	0.139976	5.07114	0.0198102	0.0213031	-0.00010358	0.0570697	0.0570697	0.941323	0.615655
LAMP2	0.0805704	0.0713174	7.83984	0.0207195	0.000687418	0.0196573	0.0174894	0.0196573	0.941323	0.255669
ITGA2B	-0.200205	0.170362	4.22828	0.0713414	0.0311864	0.0337989	0.0849067	0.0849067	0.941323	0.220028
ASB4	0.101672	0.302853	2.12015	0.22865	0.194384	0.0476445	0.172497	0.172497	0.942162	0.714521
GDE1	0.0131945	0.138835	7.61714	0.0720074	0.00199672	0.0751043	0.0180455	0.0751043	1	1
REX1BD	-0.0195029	0.0923652	6.86697	0.0319517	0.00601797	0.0281073	0.0220062	0.0281073	1	1
CRLF1	0.0543969	0.188471	3.70944	0.102413	0.0403895	0.0684931	0.101696	0.101696	0.941323	0.687263
OSBPL7	-0.148769	0.15062	6.60849	0.0905974	0.00839863	0.0823465	0.0243791	0.0823465	0.941323	0.323701
TMEM98	-0.0151646	0.146879	7.34495	0.0806027	0.00229316	0.0840012	0.0190648	0.0840012	1	1
YBX2	-0.283223	0.181714	4.8385	0.144665	0.0169729	0.115107	0.0645931	0.115107	0.941323	0.117057
MAP3K14	0.0117696	0.15221	4.30918	0.0482622	0.0102942	0.0413758	0.0823774	0.0823774	0.941323	0.665883
TMEM132A	-0.115607	0.102302	9.07231	0.0426356	0.000341466	0.041521	0.0167503	0.041521	0.941323	0.25553
AP2B1	0.0827994	0.100195	10.6816	0.0393072	0.00194862	0.0382074	0.0209852	0.0382074	0.941323	0.417216
CX3CL1	0.0925123	0.27821	6.05007	0.291245	0.0269776	0.282626	0.0321722	0.282626	1	0.882119
SPATA20	-0.163825	0.114036	6.59151	0.0557062	0.00588142	0.0461356	0.0245622	0.0461356	0.941323	0.147654
TNFRSF12A	-0.104058	0.35264	5.02282	0.467145	0.0399233	0.457496	0.0585801	0.457496	1	1
DLX6	0.368639	0.594963	2.17703	1.35777	0.254347	1.16158	0.1694	1.16158	0.941323	0.566276
MAP3K9	0.020704	0.1066	5.97422	0.0424286	0.011818	0.0335188	0.0336359	0.0336359	0.951211	0.784119
RALA	0.00383545	0.0855111	7.40744	0.0273026	0.00484265	0.024406	0.0187911	0.024406	1	1
BAIAP2L1	-0.231397	0.196527	3.32422	0.0601295	0.0389955	0.0101306	0.115496	0.115496	0.941323	0.217913
KDM7A	-0.0153518	0.0914334	7.06758	0.0312737	0.00257297	0.0308673	0.0205856	0.0308673	1	1
ETV1	-0.0510165	0.120387	6.52783	0.0548014	0.00563491	0.0523372	0.0252808	0.0523372	0.945062	0.751775
AGK	-0.096335	0.0766709	7.24457	0.0244209	0.00366812	0.0198456	0.0195616	0.0198456	0.941323	0.205097
ALDH3B1	-0.253282	0.199221	3.82757	0.131872	0.061011	0.0619513	0.0977448	0.0977448	0.941323	0.1969
TTC22	-0.055326	0.306545	1.53012	0.129098	0.1689	-0.0314559	0.20698	0.20698	0.973333	0.835266
PHTF2	0.075529	0.0842948	8.19299	0.0280488	0.00633367	0.0220888	0.0169428	0.0220888	0.941323	0.374616
FARP2	-0.00487179	0.0998899	6.17375	0.0272269	0.00979789	0.019367	0.0301141	0.0301141	0.943956	0.745372
USH1C	-0.660807	0.749483	4.71088	2.21355	0.306682	1.94022	0.0689169	1.94022	0.941323	0.383096
GGCT	-0.026883	0.101405	6.62148	0.0385824	0.0021227	0.0390091	0.0242413	0.0390091	1	1
DBF4	0.0561728	0.125583	6.40487	0.0597205	0.0045791	0.0585056	0.0268046	0.0585056	0.943065	0.725642
TBXA2R	-0.126457	0.237618	2.69727	0.0807957	0.0830411	-0.00104331	0.142809	0.142809	0.941323	0.548345
IFRD1	0.0104503	0.0742838	7.13005	0.0055806	0.00186994	0.00407807	0.0202024	0.0202024	0.941323	0.650203
COX10	0.0144971	0.150253	5.81305	0.0843398	0.00927693	0.081027	0.0371974	0.081027	1	1
GTF2IRD1	-0.104707	0.0676141	8.99337	0.0140277	0.00158484	0.0103124	0.0167018	0.0167018	0.941323	0.120635
PAF1	0.0535897	0.0716827	8.45165	0.0195192	0.0038341	0.0162588	0.0167195	0.0167195	0.941323	0.451298
VPS41	0.0227285	0.0826437	6.7366	0.0152224	0.00420706	0.0119551	0.0231129	0.0231129	0.941323	0.652261
ARHGAP44	-0.0282075	0.115645	6.4833	0.0329511	0.0276827	0.00739473	0.0258123	0.0258123	0.942602	0.719169
ELAC2	-0.0184144	0.0705214	7.59387	0.00829727	0.00177663	0.00701641	0.0181164	0.0181164	0.941323	0.668199
SCIN	0.012299	0.299673	1.13799	0.148903	0.126789	0.0327059	0.232425	0.232425	1	1
ARSD	-0.164252	0.153277	4.50027	0.0710905	0.0178673	0.0505929	0.0761077	0.0761077	0.941323	0.264983
PNPLA4	-0.252563	0.226904	5.86656	0.209222	0.0186995	0.187242	0.0359538	0.187242	0.941323	0.263004
ADIPOR2	0.00262485	0.102346	5.69733	0.0133665	0.00184849	0.0124708	0.0400505	0.0400505	0.941323	0.597593
CDKL3	-0.0207053	0.124396	5.85808	0.0578852	0.0118049	0.0500925	0.0361472	0.0500925	1	1
UPP2	-0.275566	0.257029	3.46425	0.266889	0.049252	0.215004	0.110285	0.215004	0.941323	0.281754
MARK4	-0.00672392	0.0747608	7.66681	0.0208783	0.000812987	0.0215437	0.0179029	0.0215437	1	1
PROM1	-0.188679	0.296442	5.51336	0.33757	0.0406081	0.310902	0.0448455	0.310902	0.941323	0.552689
PAFAH1B1	0.0138379	0.0654121	8.48963	0.0113355	0.000416493	0.011674	0.0166985	0.0166985	0.950285	0.780275
DNAH9	-0.82481	0.539624	2.8643	1.26854	0.286674	0.878104	0.134909	0.878104	0.941323	0.124051
BLTP2	-0.0126505	0.0720994	7.46443	0.0073747	0.00222994	0.0056258	0.0185634	0.0185634	0.941323	0.684892
GAS7	0.0661962	0.154756	6.33617	0.0905796	0.00581204	0.0899856	0.0277304	0.0899856	0.944012	0.747241
TRAPPC6A	-0.0088494	0.0886227	6.51909	0.0293424	0.00319869	0.0282173	0.0253833	0.0282173	1	1
MATK	-0.0840074	0.153454	4.7015	0.0718799	0.0249544	0.0500435	0.0692377	0.0692377	0.941323	0.534483
SCN4A	-0.317262	0.377589	0.372413	0.559116	0.226108	0.344186	0.2886	0.344186	0.941323	0.408463
ST7L	0.181999	0.111511	6.82357	0.0552559	0.0104658	0.0392731	0.0223569	0.0392731	0.941323	0.101424
TKTL1	0.230347	0.282636	4.93824	0.31238	0.0212922	0.298241	0.0612949	0.298241	0.941323	0.424522
PAX6	0.0265238	0.145552	8.58976	0.0792799	0.001168	0.0835737	0.0166573	0.0835737	1	1
RPUSD1	-0.15454	0.118849	5.4714	0.0255481	0.0105568	0.00999259	0.0459433	0.0459433	0.941323	0.16736
RHBDF1	-0.106316	0.435465	4.09875	0.710964	0.0478466	0.710671	0.088986	0.710671	1	1
LUC7L	-0.0381274	0.0659932	8.36938	0.0101999	0.000645073	0.00986801	0.0167754	0.0167754	0.941323	0.538299
CACNA2D2	0.0788563	0.231137	6.58293	0.201109	0.00414748	0.20955	0.0246562	0.20955	0.994232	0.865736
BAIAP3	-0.0344167	0.135043	7.02195	0.0683989	0.00658893	0.0663572	0.0208821	0.0663572	1	1
TSR3	-0.0785054	0.0750802	7.00805	0.01493	0.00157276	0.0126628	0.0209754	0.0209754	0.941323	0.274582
PIGQ	-0.182179	0.129919	9.03112	0.0718651	0.0414794	0.0260363	0.0167234	0.0260363	0.941323	0.157415
CRAMP1	0.0522929	0.129872	5.15024	0.0364973	0.0127973	0.0255256	0.0546694	0.0546694	0.941323	0.556939
TEAD3	0.021102	0.127541	6.84216	0.0608476	0.00298563	0.062081	0.0222046	0.062081	1	1
DNAJC11	-0.116729	0.0890998	6.80888	0.0332716	0.00626162	0.0254934	0.0224795	0.0254934	0.941323	0.186328
FMO3	0.0697168	0.373695	1.64996	0.250896	0.358973	-0.0915449	0.199617	0.199617	0.972525	0.833719
MYLIP	0.176609	0.139376	5.21896	0.0808402	0.00557171	0.0721311	0.0526642	0.0721311	0.941323	0.201244
NOX1	-0.0810375	0.270276	3.31917	0.240545	0.176508	0.0793427	0.115689	0.115689	0.943355	0.734338
PSMB1	0.0129672	0.0830483	9.9299	0.0257937	0.00678868	0.0207994	0.0181698	0.0207994	1	1
SYN1	-0.0986362	0.111797	6.59149	0.0492558	0.00238897	0.0476054	0.0245624	0.0476054	0.941323	0.38274
JARID2	-0.0207509	0.075998	8.12931	0.00906947	0.00608349	0.00351077	0.0170193	0.0170193	0.941906	0.711141
CDKL5	-0.0799007	0.142542	6.44059	0.0775567	0.00413272	0.0771397	0.0263439	0.0771397	0.941323	0.616204
CAMK1G	-0.375179	0.276141	5.01867	0.322217	0.0431945	0.261821	0.0587113	0.261821	0.941323	0.170584
CDK11A	0.121936	0.0911298	8.42835	0.0349689	0.00586383	0.0273547	0.0167339	0.0273547	0.941323	0.177123
NADK	-0.0398587	0.075727	8.2193	0.0210165	0.00602468	0.016039	0.0169136	0.0169136	0.941323	0.590252
DLEC1	-0.724059	0.662015	4.81434	1.77599	0.85427	0.898788	0.0654043	0.898788	0.941323	0.271739
CYTH3	0.0415462	0.115256	5.50072	0.0113216	0.0079587	0.00367838	0.0451771	0.0451771	0.941323	0.508497
ADAM22	-0.0467679	0.105601	6.21977	0.042216	0.00625234	0.0383542	0.0294125	0.0383542	0.943065	0.730434
SYPL1	-0.00438962	0.111511	6.81464	0.046428	0.00153701	0.0482018	0.0224312	0.0482018	1	1
CYB561	0.0458637	0.18992	4.22916	0.13522	0.0360256	0.108252	0.0848792	0.108252	1	1
SPAG9	0.0795185	0.0666368	8.88313	0.00883372	0.00110579	0.00655229	0.0166561	0.0166561	0.941323	0.228607
CELSR3	-0.107503	0.0920122	9.03485	0.0346892	0.0014265	0.0324385	0.0167256	0.0324385	0.941323	0.239296
AASS	0.00687842	0.215688	6.9955	0.173692	0.00196959	0.184115	0.0210608	0.184115	1	1
SS18L2	-0.0256211	0.0866427	6.29233	0.00866264	0.00168004	0.00741381	0.0283478	0.0283478	0.941323	0.562212
MPND	-0.205618	0.125689	7.43324	0.0702528	0.00736339	0.0558278	0.0186855	0.0558278	0.941323	0.100666
MGST1	-0.0692124	0.43625	5.15302	0.711783	0.12693	0.634326	0.054587	0.634326	1	1
CRY1	0.140789	0.124503	7.3092	0.0631562	0.00382857	0.0581755	0.0192335	0.0581755	0.941323	0.255205
NFIX	-0.0795356	0.0901332	9.66623	0.0320165	0.00106895	0.031427	0.0175508	0.031427	0.941323	0.382655
ST3GAL1	0.462622	0.34766	5.95365	0.50831	0.00913007	0.47434	0.0340581	0.47434	0.941323	0.179513
PKD1	-0.101368	0.0659923	8.51903	0.0189377	0.000735649	0.0166189	0.0166843	0.0166843	0.941323	0.122179
MAPK8IP2	-0.107742	0.0772569	8.55881	0.0253784	0.000229243	0.0236453	0.0166678	0.0236453	0.941323	0.159662
MED24	0.0247805	0.0916153	7.99853	0.031499	0.00102176	0.0325517	0.017204	0.0325517	1	1
RHOBTB2	0.0221124	0.12574	5.36206	0.0386929	0.0144898	0.0268271	0.0487528	0.0487528	0.941323	0.663969
HEATR5B	0.0533699	0.11332	5.57028	0.022955	0.0080173	0.0157635	0.0433488	0.0433488	0.941323	0.508304
SEC62	0.0451461	0.0806061	6.76173	0.0173557	0.00310252	0.0149105	0.0228868	0.0228868	0.941323	0.518369
RPS20	0.0631992	0.0691103	10.2059	0.0082973	9.39414e-05	0.00765484	0.019011	0.019011	0.941323	0.358133
CSDE1	0.0475578	0.0654645	9.17305	0.0102681	0.000311074	0.0100442	0.0168313	0.0168313	0.941323	0.462032
UBE3C	0.129343	0.084248	6.51476	0.0173828	0.00295654	0.010888	0.0254344	0.0254344	0.941323	0.114825
REV3L	-0.0223075	0.102333	7.40383	0.0392284	0.00661838	0.0352699	0.0188062	0.0352699	1	1
TENM1	0.235773	0.258716	6.85828	0.26471	0.0489138	0.218821	0.0220751	0.218821	0.941323	0.365715
PAX7	0.0309918	0.303887	1.00722	0.242619	0.127997	0.131678	0.241391	0.241391	1	1
MASP2	0.0604792	0.142319	4.54944	0.030662	0.00657966	0.0252274	0.0744395	0.0744395	0.941323	0.519813
IYD	-0.0486809	0.389359	1.20454	0.332206	0.378444	-0.0231857	0.227956	0.227956	1	0.910046
FAM76A	0.0189296	0.116996	5.41847	0.0159337	0.00744212	0.00952728	0.0473099	0.0473099	0.941323	0.570935
TRAF3IP3	-0.0919393	0.315582	1.41761	0.25371	0.184303	0.0851138	0.214065	0.214065	0.947354	0.767045
POMT2	0.0501706	0.125376	6.2474	0.0593559	0.00431674	0.0585597	0.0290009	0.0585597	0.950199	0.779916
VTA1	0.0522964	0.0653863	8.52307	0.0090242	0.000419026	0.00846836	0.0166824	0.0166824	0.941323	0.408951
MLXIPL	-0.230193	0.146962	5.45587	0.0677716	0.0400448	0.017428	0.046347	0.046347	0.941323	0.112387
BAZ1B	0.0271815	0.0680046	8.92925	0.01345	0.00182638	0.0123732	0.0166721	0.0166721	0.941323	0.677147
RANBP9	0.0193083	0.0694255	7.91778	0.0037099	0.00194008	0.0019283	0.0173395	0.0173395	0.941323	0.656007
SPRTN	0.0292401	0.106445	5.90184	0.0204169	0.0101564	0.0114747	0.0351657	0.0351657	0.941323	0.617277
METTL13	0.0565775	0.102307	6.84932	0.0317865	0.0197204	0.013422	0.0221468	0.0221468	0.941323	0.552831
DYRK4	0.0647346	0.0896511	6.20611	0.0157721	0.00253062	0.0131708	0.0296186	0.0296186	0.941323	0.40057
ZNF207	0.0532959	0.0685067	8.16619	0.012313	0.00179872	0.0105823	0.0169739	0.0169739	0.941323	0.419958
UQCRC1	0.0332859	0.065365	8.93595	0.0132908	0.000415487	0.0135081	0.0166748	0.0166748	0.941323	0.602184
STARD3NL	0.0176074	0.077577	7.62711	0.0225506	0.000525696	0.023547	0.0180159	0.023547	1	1
CD9	0.111608	0.390159	6.4523	0.571624	0.00206793	0.606828	0.026196	0.606828	1	1
NCAPD2	0.0526131	0.093014	8.24377	0.0330375	0.00202267	0.0325837	0.0168879	0.0325837	0.941323	0.61173
IFFO1	-0.046231	0.0824524	6.56461	0.0129807	0.00233378	0.0109635	0.0248598	0.0248598	0.941323	0.487429
GIPR	-0.0532232	0.46454	6.15055	0.8064	0.446922	0.416268	0.0304752	0.416268	1	1
PHF7	-0.120646	0.0885767	6.41758	0.0193114	0.00474437	0.0117877	0.026639	0.026639	0.941323	0.159293
NISCH	-0.0118055	0.0690903	7.84281	0.00590215	0.00161057	0.00467335	0.0174833	0.0174833	0.941323	0.705449
FUZ	-0.0671385	0.0870841	6.47342	0.0212243	0.00440112	0.0170513	0.0259334	0.0259334	0.941323	0.404124
IDS	-0.0362129	0.0698167	8.36949	0.0185474	0.000834448	0.0186631	0.0167753	0.0186631	0.941323	0.654185
ZNF200	-0.121193	0.0830199	6.59741	0.0156404	0.00307097	0.00949012	0.0244982	0.0244982	0.941323	0.132051
CD4	0.018926	0.350454	1.09405	0.243391	0.255862	0.00481106	0.235411	0.235411	1	1
LRRC23	0.0248543	0.0923296	6.59714	0.0319904	0.00578813	0.0283109	0.0245011	0.0283109	1	1
SCMH1	-0.210988	0.154474	6.66399	0.100956	0.0100578	0.0853906	0.0238053	0.0853906	0.941323	0.168346
FYN	-0.0619297	0.0709165	9.09673	0.0197982	0.000254215	0.0198624	0.0167679	0.0198624	0.941323	0.38814
HIVEP2	-0.100118	0.196462	9.08367	0.14677	0.063981	0.0904085	0.0167583	0.0904085	0.941323	0.662758
ELOA	0.0895476	0.0689886	7.78022	0.0199069	0.000617314	0.0184204	0.0176184	0.0184204	0.941323	0.19043
LYPLA2	-0.0980822	0.0719544	7.40943	0.0203811	0.00192697	0.0171613	0.0187828	0.0187828	0.941323	0.170842
CLCN6	0.0791326	0.0847767	6.3613	0.0285016	0.00131719	0.0274311	0.0273858	0.0274311	0.941323	0.343871
MRC2	0.0642093	0.123742	10.0396	0.0582643	0.0107539	0.0504941	0.0184793	0.0504941	0.941323	0.653986
NME1-NME2	0.198927	0.196491	6.59598	0.154692	0.0103052	0.14413	0.0245137	0.14413	0.941323	0.310961
SLC6A7	-0.026097	0.281734	3.76177	0.296512	0.0395961	0.277901	0.0999331	0.277901	1	1
TSPAN9	0.103472	0.131864	5.38763	0.0677706	0.00405447	0.0654979	0.0480937	0.0654979	0.941323	0.444449
BTBD7	0.0459071	0.103654	7.07995	0.0279286	0.0224691	0.00685233	0.0205077	0.0205077	0.941323	0.618945
APBA3	-0.12955	0.109035	5.68638	0.0265958	0.00722454	0.0164758	0.0403297	0.0403297	0.941323	0.208588
MKS1	0.112748	0.0845504	6.51706	0.0164428	0.0031878	0.0107975	0.0254073	0.0254073	0.941323	0.166204
ABHD5	0.00615842	0.122233	5.23257	0.0151422	0.00748662	0.00872633	0.0522765	0.0522765	0.941323	0.576892
ANOS1	-0.00481693	0.330569	3.23635	0.407968	0.0141348	0.422968	0.118908	0.422968	1	1
AKAP8L	-0.00530368	0.0804972	8.85655	0.0241988	0.000275317	0.0256439	0.0166488	0.0256439	1	1
MBTD1	-0.125845	0.100903	7.23543	0.0422336	0.00153442	0.0391909	0.01961	0.0391909	0.941323	0.208498
UTP18	0.0281945	0.0844067	6.45575	0.0168695	0.00234512	0.0155022	0.0261528	0.0261528	0.941323	0.615177
RNF216	-0.0542621	0.112588	5.31863	0.00741509	0.000804219	0.00629927	0.0499002	0.0499002	0.941323	0.427066
TTC19	-0.00572264	0.0700187	7.31496	0.0174039	0.000404757	0.018233	0.0192057	0.0192057	0.969388	0.826636
PTBP1	0.0105153	0.144591	9.71956	0.0780806	0.00126837	0.0823578	0.0176622	0.0823578	1	1
DPF1	-0.0145063	0.135188	8.34238	0.0682861	0.00190772	0.0711958	0.0167968	0.0711958	1	1
SYT7	-0.181617	0.140281	7.71662	0.0822631	0.00236207	0.0763527	0.0177712	0.0763527	0.941323	0.191575
LARS2	0.0795657	0.120994	5.52596	0.0563423	0.00978099	0.048777	0.0445147	0.048777	0.941323	0.536081
PIK3C2A	0.070226	0.0869663	6.62115	0.0249214	0.00600777	0.0192847	0.0242448	0.0242448	0.941323	0.398494
PLAUR	0.0497378	0.291464	4.19393	0.31781	0.0195436	0.320261	0.0859837	0.320261	1	1
ANLN	0.126783	0.110404	5.9406	0.0497922	0.00964913	0.0391071	0.034331	0.0391071	0.941323	0.247671
RABGAP1	0.0897087	0.0844931	6.53327	0.0161017	0.00333885	0.0116137	0.0252175	0.0252175	0.941323	0.26026
DCN	0.130289	0.631842	7.69542	1.49497	0.051254	1.54565	0.0178259	1.54565	1	1
QPCTL	0.164225	0.116699	6.03088	0.0573605	0.0219465	0.0318055	0.0325282	0.0325282	0.941323	0.156095
PPP5C	0.0109143	0.0671121	8.80215	0.00886976	0.00137752	0.00809176	0.0166386	0.0166386	0.9639	0.81422
CEP68	-0.0354861	0.0670377	7.89671	0.00348968	0.000598142	0.00278102	0.0173781	0.0173781	0.941323	0.520766
MAP4K3	-0.00961974	0.0931453	7.40582	0.0155207	0.0159063	0.000696557	0.0187978	0.0187978	0.94845	0.772222
LDAF1	-0.101657	0.184553	7.59085	0.129913	0.00820422	0.128035	0.0181258	0.128035	0.941323	0.624808
GABRA3	-0.0296238	0.0901894	6.82576	0.015391	0.0101977	0.00604194	0.0223388	0.0223388	0.941323	0.635756
BRCA1	0.159794	0.204568	5.81806	0.163042	0.0272222	0.140171	0.0370788	0.140171	0.941323	0.446833
ERCC1	-0.030866	0.0737892	8.17579	0.0205815	0.00158349	0.0201959	0.0169626	0.0201959	0.945567	0.758104
CD22	0.343153	0.377156	1.88664	0.226008	0.383365	-0.174858	0.185621	0.185621	0.941323	0.358395
SEMA3B	-0.244718	0.18061	5.68834	0.137751	0.0290258	0.101454	0.0402795	0.101454	0.941323	0.171744
MBTPS2	0.0332436	0.0749563	6.90889	0.011639	0.00079067	0.0113639	0.0216831	0.0216831	0.941323	0.557976
PRICKLE3	-0.192415	0.273839	2.27373	0.186919	0.135728	0.0539643	0.164222	0.164222	0.941323	0.469586
EXTL3	-0.0100375	0.0754196	6.96043	0.013145	0.00144677	0.0126084	0.0213057	0.0213057	0.941377	0.70634
ELOVL5	0.0550709	0.0713111	7.21069	0.0197938	0.000250209	0.0200909	0.0197433	0.0200909	0.941323	0.440756
KDM5D	0.029183	0.071017	8.25408	0.012651	0.0032963	0.010015	0.0168774	0.0168774	0.941323	0.647131
CALCOCO1	-0.0201001	0.0765241	6.88529	0.00693064	0.00156055	0.0057497	0.0218632	0.0218632	0.941323	0.603976
UBR7	-0.0105597	0.0951346	6.02136	0.0119551	0.00349384	0.00928334	0.0327085	0.0327085	0.941323	0.617835
MAP4K5	-0.0435097	0.0871729	6.52009	0.0203816	0.00502488	0.0162716	0.0253716	0.0253716	0.941323	0.551626
EHD3	-0.0909577	0.0788027	6.69427	0.0239224	0.00133073	0.0219366	0.0235087	0.0235087	0.941323	0.242863
PSMC4	0.0438813	0.0675651	7.99619	0.0103054	0.00105246	0.00943883	0.0172077	0.0172077	0.941323	0.483915
MAN2B2	-0.55688	0.3712	7.98342	0.597111	0.172996	0.378162	0.017228	0.378162	0.941323	0.13094
SLC7A14	-0.194629	0.107918	6.08782	0.0430339	0.0150839	0.0202009	0.0315013	0.0315013	0.941323	0.0697666
SLC25A39	0.00342034	0.0768921	7.73818	0.022076	0.00119762	0.0224519	0.0177176	0.0224519	1	1
MVP	0.122843	0.216879	8.11783	0.179626	0.0157051	0.17244	0.017034	0.17244	0.941323	0.611063
NUB1	0.0457724	0.0730589	7.15709	0.00512259	0.00130627	0.00358362	0.0200442	0.0200442	0.941323	0.444906
RWDD2A	0.0334677	0.0771566	6.78739	0.0114804	0.00115005	0.0108304	0.0226625	0.0226625	0.941323	0.554498
CLK1	0.127073	0.157553	7.25277	0.0969789	0.00108936	0.098203	0.0195185	0.098203	0.941323	0.43001
POLR3B	-0.0259129	0.121931	5.71238	0.0364071	0.0197994	0.0190164	0.0396689	0.0396689	0.941323	0.685916
ANGEL1	-0.153816	0.156729	5.73983	0.0980146	0.00539328	0.0928625	0.0389801	0.0928625	0.941323	0.327017
RNF14	0.00684246	0.0853019	6.41524	0.0123105	0.00243636	0.0107401	0.0266693	0.0266693	0.941323	0.655605
DNASE1L1	-0.100873	0.182639	7.99524	0.127246	0.0387287	0.0946994	0.0172092	0.0946994	0.941323	0.623492
HEBP1	-0.0262043	0.0780099	6.71475	0.0223468	0.00102744	0.0227194	0.0233147	0.0233147	0.941323	0.691715
GPRC5A	0.0865031	0.326937	0.947142	0.124154	0.181957	-0.0510729	0.245595	0.245595	0.968558	0.825283
MAMLD1	-0.00552375	0.146503	6.64279	0.0801367	0.00414303	0.0817091	0.0240199	0.0817091	1	1
CD6	0.103676	0.21365	3.31208	0.161498	0.0666254	0.103337	0.11596	0.11596	0.941323	0.605985
TACC3	0.127359	0.194975	6.92326	0.146249	0.00452655	0.147534	0.0215758	0.147534	0.941323	0.539501
UFL1	0.104257	0.0743601	6.93075	0.0111415	0.000597266	0.00823444	0.0215204	0.0215204	0.941323	0.145776
POLA2	0.0915585	0.146774	6.46835	0.0826612	0.00820242	0.077968	0.025996	0.077968	0.941323	0.562863
ZC3H3	-0.0508234	0.0815885	6.55721	0.0184456	0.00168358	0.0173416	0.0249431	0.0249431	0.941323	0.480168
CAPN1	0.00176699	0.0800248	7.1777	0.023909	0.00359217	0.0220237	0.0199265	0.0220237	1	1
MDH1	0.0158415	0.0650781	8.75669	0.0158782	0.000243273	0.0166973	0.0166348	0.0166973	0.960762	0.807339
SLC30A9	-0.0107663	0.069391	7.5072	0.00975295	0.000855091	0.00956138	0.0184054	0.0184054	0.942162	0.713909
MTMR11	0.16773	0.202817	6.04541	0.161072	0.0122484	0.152291	0.0322578	0.152291	0.941323	0.416821
COX15	0.0340256	0.0711477	8.02958	0.0122605	0.00309129	0.00971414	0.0171567	0.0171567	0.941323	0.594551
CCDC88C	-0.0875614	0.175622	6.0825	0.117193	0.0093311	0.114042	0.0315934	0.114042	0.941323	0.673347
YAF2	-0.0101872	0.134018	6.18692	0.0670818	0.0203588	0.0514849	0.0299113	0.0514849	1	1
ZMYND11	0.0310881	0.0772653	7.77488	0.0168347	0.00624913	0.0115119	0.0176306	0.0176306	0.941323	0.648104
BID	-0.0715955	0.0992143	7.81319	0.0381159	0.00500823	0.0343657	0.0175454	0.0343657	0.941323	0.48822
MATR3	-0.0270702	0.0655763	9.22314	0.00926248	0.000321279	0.00939344	0.0168797	0.0168797	0.941323	0.668001
NPC1L1	0.313183	0.254461	3.07799	0.26789	0.0640783	0.194922	0.125384	0.194922	0.941323	0.214631
XYLT2	-0.0337092	0.101081	6.52369	0.0384481	0.00880909	0.0320607	0.0253293	0.0320607	1	0.880208
RGPD5	-0.15495	0.113654	8.08712	0.0546271	0.0135987	0.0380705	0.0170748	0.0380705	0.941323	0.169125
STMN4	-0.0789183	0.0829699	9.46188	0.0273611	9.70071e-05	0.027439	0.017186	0.027439	0.941323	0.343307
NUDCD3	0.00746987	0.0695908	7.86337	0.0148692	0.00192949	0.0139858	0.017442	0.017442	0.9639	0.813941
ISL1	0.0430729	0.71693	1.91775	1.91939	0.232538	1.82342	0.183834	1.82342	1	1
CHDH	0.0297682	0.284289	1.33675	0.138587	0.104017	0.0442159	0.219263	0.219263	1	0.913099
GLT8D1	-0.0448722	0.068943	7.66158	0.0150802	0.00109516	0.014487	0.0179174	0.0179174	0.941323	0.491866
ATP2C1	0.0227211	0.0684821	9.69057	0.0140523	0.00115841	0.0137501	0.0176008	0.0176008	0.943355	0.736437
SLC38A5	0.174336	0.277462	2.99901	0.291692	0.179146	0.124697	0.128794	0.128794	0.941323	0.52423
RALBP1	0.0375502	0.0775839	6.7195	0.00399387	0.000806673	0.00306961	0.0232704	0.0232704	0.941323	0.4835
RUFY3	0.0264881	0.0698138	7.49322	0.0118974	0.00104002	0.0115067	0.0184558	0.0184558	0.941323	0.628604
CNTN1	-0.0722635	0.179386	7.02887	0.121529	0.000980287	0.127737	0.0208362	0.127737	0.949126	0.776609
SLC11A1	-0.0530916	0.294808	2.37326	0.177583	0.188639	0.000823258	0.159007	0.159007	0.955959	0.797065
WWTR1	-0.0494963	0.275783	4.17676	0.284597	0.0211296	0.283095	0.0865232	0.283095	1	1
AGPS	-0.0424989	0.0837123	6.42176	0.00979416	0.00144605	0.00853164	0.0265849	0.0265849	0.941323	0.488943
ZNF285CP	-0.0132508	0.324872	2.09898	0.161784	0.248509	-0.0752193	0.173659	0.173659	0.993029	0.864005
STEEP1	-0.00354442	0.0908962	6.26265	0.00535305	0.00427157	0.00146025	0.0287769	0.0287769	0.941323	0.603323
ATP1A2	0.184917	0.373871	8.82239	0.530963	0.00226473	0.556854	0.0166417	0.556854	0.941323	0.677217
TTC27	0.0154553	0.126018	5.73657	0.0218581	0.0244607	-0.00110958	0.0390616	0.0390616	0.941323	0.666519
ZNF582	-0.08247	0.133528	4.94831	0.0413146	0.010352	0.0319704	0.0609673	0.0609673	0.941323	0.457912
PRDM11	-0.0510595	0.142669	5.19684	0.0197103	0.0281167	-0.00774346	0.0533012	0.0533012	0.941323	0.547986
SYT13	-0.0241407	0.161078	7.81408	0.0970205	0.00158725	0.102197	0.0175435	0.102197	1	1
SNAI2	0.10204	0.190549	3.78784	0.13833	0.0152161	0.13002	0.0990624	0.13002	0.941323	0.638631
HGF	-0.412285	0.379785	4.30512	0.58381	0.0310271	0.545918	0.082505	0.545918	0.941323	0.275481
ZRANB1	0.0445967	0.0727304	7.81138	0.0118786	0.00360954	0.00854931	0.0175493	0.0175493	0.941323	0.503953
NCDN	-0.0601867	0.0740178	8.0932	0.0214196	0.00120594	0.0207086	0.0170666	0.0207086	0.941323	0.425724
ADGRA2	0.175393	0.200292	4.82315	0.157973	0.0913088	0.0691582	0.0651081	0.0691582	0.941323	0.38639
ZFP64	0.0165484	0.083323	6.73469	0.0237561	0.00464056	0.0207342	0.0231303	0.0231303	0.946075	0.760739
MNAT1	-0.0992529	0.106608	6.19965	0.0226074	0.0157441	0.00566344	0.0297168	0.0297168	0.941323	0.318034
SAMD4A	0.247175	0.30961	4.78322	0.374163	0.0614463	0.321987	0.0664555	0.321987	0.941323	0.435383
MRE11	0.208317	0.142251	6.71159	0.0871179	0.0496025	0.0313393	0.0233443	0.0313393	0.941323	0.140131
PLEKHB1	-0.00600868	0.150106	4.83511	0.0690442	0.025421	0.0485446	0.0647065	0.0647065	0.947354	0.767073
SERPINB1	-0.376303	0.307704	1.52702	0.103388	0.171555	-0.10124	0.207173	0.207173	0.941323	0.219591
CYP3A43	-0.120963	0.255392	2.66898	0.118515	0.116724	0.00607536	0.144177	0.144177	0.941323	0.595779
SLC7A9	0.276713	0.245872	2.91799	0.165917	0.109379	0.0465124	0.132433	0.132433	0.941323	0.252717
SPAST	-0.0728975	0.0669449	8.0288	0.0102081	0.000768662	0.00865027	0.0171578	0.0171578	0.941323	0.263127
NRXN3	0.0466903	0.16113	6.2754	0.0975097	0.0233588	0.080493	0.0285915	0.080493	1	1
OSBPL5	-0.130087	0.0928069	6.57785	0.0366684	0.00299323	0.0314593	0.0247123	0.0314593	0.941323	0.157577
AQR	-0.00147621	0.0752745	7.1702	0.0129503	0.00269598	0.0111788	0.019969	0.019969	0.943956	0.742645
CPS1	-0.0457159	0.251243	4.67714	0.236217	0.0994023	0.15309	0.0700712	0.15309	1	1
FHL1	0.00689575	0.0895854	8.58377	0.0299747	0.000629294	0.0314729	0.0166592	0.0314729	1	1
RTF2	0.0481391	0.0671169	7.97343	0.00802896	0.000774557	0.0071658	0.0172441	0.0172441	0.941323	0.437908
GABRA1	0.181688	0.416243	3.04516	0.655635	0.255523	0.437512	0.126786	0.437512	0.943355	0.737437
SLC45A4	-0.155883	0.132517	5.30062	0.0518076	0.0198571	0.0287083	0.0503864	0.0503864	0.941323	0.222239
RNF10	-0.0110647	0.0656816	9.19285	0.0046956	0.000406475	0.00458954	0.0168498	0.0168498	0.967826	0.823313
ZDHHC6	0.0490139	0.0820627	7.34229	0.0151509	0.0078601	0.0076866	0.019077	0.019077	0.941323	0.508417
GRAMD1B	-0.0396778	0.0836375	6.52641	0.0203391	0.00268352	0.0186586	0.0252974	0.0252974	0.941323	0.569737
RNH1	-0.0101199	0.0692828	8.03968	0.0132945	0.00205864	0.0121561	0.0171418	0.0171418	0.954412	0.794789
NDUFS1	0.0451972	0.068083	8.23377	0.0117506	0.00164293	0.0103634	0.0168982	0.0168982	0.941323	0.486015
RB1CC1	-0.0145684	0.0754176	7.04362	0.0121355	0.00201173	0.0109299	0.0207395	0.0207395	0.941323	0.68524
ERP44	0.0294351	0.0671044	7.79254	0.0105486	0.000421341	0.0106332	0.0175906	0.0175906	0.941323	0.601486
ALAS1	-0.0698686	0.0711465	8.61424	0.0118636	0.00359684	0.00771938	0.0166504	0.0166504	0.941323	0.319128
BIRC3	0.265591	0.356206	1.48041	0.15555	0.297442	-0.150935	0.210089	0.210089	0.941323	0.453303
AKAP11	-0.00117071	0.0801696	8.80398	0.0239951	0.000151475	0.0255572	0.0166389	0.0255572	1	1
GLRX2	0.0321271	0.0920912	6.32931	0.0319369	0.00308373	0.0308394	0.0278258	0.0308394	0.98431	0.852428
SNAPC1	0.147455	0.0965726	5.94258	0.0200307	0.00301553	0.0122337	0.0342895	0.0342895	0.941323	0.113296
DERA	-0.109644	0.139024	5.7568	0.0753619	0.00492456	0.0723856	0.0385596	0.0723856	0.941323	0.441787
STRAP	0.0611911	0.0654429	9.10216	0.00959758	0.000359078	0.00885423	0.016772	0.016772	0.941323	0.345325
DEF6	0.0845232	0.327317	0.615699	0.105041	0.158784	-0.0482822	0.269761	0.269761	1	0.887728
PLEKHO1	-0.129102	0.0741121	7.0232	0.0215166	0.00109659	0.0171948	0.0208738	0.0208738	0.941323	0.0803299
GCLM	0.0964426	0.119556	5.62006	0.0301542	0.0151305	0.0145202	0.0420443	0.0420443	0.941323	0.367767
UBR2	-0.031279	0.0684947	7.56436	0.00994211	0.000555807	0.00981692	0.0182103	0.0182103	0.941323	0.576233
EHD2	-0.563311	0.419338	5.31575	0.741104	0.268877	0.434501	0.0499775	0.434501	0.941323	0.175426
DEPDC1	0.22	0.170804	5.67567	0.121823	0.0105039	0.106192	0.0406039	0.106192	0.941323	0.193873
CCDC28A	0.120376	0.102791	5.74491	0.0203777	0.00341	0.0142831	0.0388539	0.0388539	0.941323	0.209113
RRAGD	0.0394077	0.097177	8.07351	0.0356694	0.000997416	0.0367761	0.0170935	0.0367761	0.94845	0.773323
HSF2	0.048971	0.0663206	8.67161	0.00827264	0.000954579	0.00722377	0.0166391	0.0166391	0.941323	0.445427
PHF20	0.00808848	0.0786493	6.8322	0.016917	0.00245698	0.0156496	0.0222859	0.0222859	0.943793	0.740532
HSD17B6	0.278667	0.384138	3.9138	0.571605	0.306951	0.283295	0.0949189	0.283295	0.941323	0.485483
NR1H3	-0.0764502	0.124038	5.29073	0.0589972	0.0108266	0.0507148	0.050656	0.0507148	0.941323	0.516392
TYMP	-0.0213527	0.275546	2.51354	0.283578	0.087035	0.216668	0.15185	0.216668	1	1
NCAPH2	-0.0516292	0.11047	7.70022	0.0462712	0.00241391	0.0464008	0.0178134	0.0464008	0.941323	0.704518
TOMM34	-0.0724543	0.0800327	6.79742	0.0253128	0.00114137	0.0244796	0.0225765	0.0244796	0.941323	0.36919
SEC63	0.0416189	0.0677538	7.74285	0.00573552	0.000656093	0.00499421	0.0177062	0.0177062	0.941323	0.476976
KPNA6	0.124293	0.0727273	7.4824	0.0228305	0.00266137	0.017386	0.0184957	0.0184957	0.941323	0.0857549
VIM	-0.0896959	0.146825	10.5421	0.0826269	0.00011369	0.0861165	0.0203317	0.0861165	0.941323	0.573388
RTEL1-TNFRSF6B	-0.049354	0.152318	5.20044	0.0676713	0.0396059	0.0322031	0.0531968	0.0531968	0.941323	0.663043
FAS	0.230011	0.208846	4.81876	0.176943	0.0245649	0.149901	0.0652557	0.149901	0.941323	0.268272
RNASET2	-0.0390578	0.125854	6.54744	0.0595399	0.00604686	0.05731	0.0250543	0.05731	1	0.93925
CD44	-0.198706	0.416744	6.341	0.658917	0.00493503	0.689766	0.0276636	0.689766	0.941323	0.694884
KCNG1	-0.189123	0.158621	6.77029	0.103471	0.00121942	0.0994228	0.0228113	0.0994228	0.941323	0.229579
AGPAT4	0.02303	0.0807075	6.73974	0.0127839	0.00297053	0.0105749	0.0230843	0.0230843	0.941323	0.630167
BTN3A1	-0.028744	0.171979	7.33421	0.11064	0.00319128	0.115115	0.0191145	0.115115	1	1
MIPEP	-0.0473435	0.164221	4.24229	0.0819171	0.0234058	0.0637221	0.0844684	0.0844684	0.941323	0.676627
PRKCH	0.271164	0.351626	2.16121	0.481199	0.323097	0.171466	0.170257	0.171466	0.941323	0.440607
IFNGR1	0.0525287	0.0898096	6.09506	0.0102694	0.000885844	0.00932872	0.0313772	0.0313772	0.941323	0.438596
B4GALT7	-0.131365	0.117513	5.73115	0.0517937	0.0160405	0.0345222	0.0391968	0.0391968	0.941323	0.2566
SH2D2A	-0.120056	0.208522	3.65319	0.116163	0.0703096	0.0500328	0.103616	0.103616	0.941323	0.524526
TNFRSF1B	-0.38746	0.346686	1.55213	0.305211	0.275152	0.00896673	0.205613	0.205613	0.941323	0.262691
VEZT	-0.0737918	0.0788179	7.03033	0.0162484	0.00402248	0.0118308	0.0208266	0.0208266	0.941323	0.325224
POU2F2	-0.484556	0.29717	7.44406	0.392303	0.0866904	0.26655	0.0186425	0.26655	0.941323	0.101733
BRD9	0.00995756	0.0938091	7.18593	0.0328803	0.0053744	0.0298262	0.0198802	0.0298262	1	1
SNX1	-0.225639	0.173126	7.92067	0.125474	0.0680977	0.0517922	0.0173343	0.0517922	0.941323	0.188615
TBPL1	0.0460556	0.0730055	7.89111	0.0117352	0.00393064	0.00803675	0.0173886	0.0173886	0.941323	0.495513
BMAL2	0.202195	0.168792	4.49392	0.0458325	0.0376414	-0.00021595	0.076322	0.076322	0.941323	0.206054
BCLAF1	0.0188175	0.0673427	9.17958	0.0106495	0.00130283	0.0100062	0.0168373	0.0168373	0.946256	0.763251
SLC39A9	0.075338	0.0715794	7.2435	0.0176101	0.000927205	0.0163191	0.0195672	0.0195672	0.941323	0.282339
ANK1	-0.223687	0.270073	3.51294	0.28565	0.0470616	0.244696	0.10853	0.244696	0.941323	0.416029
TFB1M	0.016365	0.129572	5.0895	0.015782	0.0106519	0.00618089	0.0565042	0.0565042	0.941323	0.578223
RABEP1	0.0019899	0.0808754	6.64616	0.0100192	0.00217793	0.00855582	0.0239854	0.0239854	0.941323	0.662563
HMGB3	0.081816	0.164256	7.79943	0.10251	0.0005539	0.107366	0.0175754	0.107366	0.941323	0.673808
NUP160	0.122008	0.0949913	5.99444	0.0274249	0.00286225	0.0222684	0.0332312	0.0332312	0.941323	0.18554
BAK1	0.0551168	0.0936096	6.1081	0.0251462	0.00389349	0.0221809	0.0311575	0.0311575	0.941323	0.498265
IKZF2	-0.0788861	0.143372	5.83298	0.0784005	0.00499925	0.0772233	0.0367279	0.0772233	0.941323	0.625353
GRN	0.047568	0.105593	7.2963	0.0422296	0.00131533	0.0432842	0.0192966	0.0432842	0.942901	0.722219
FAM13B	0.01303	0.127025	4.91083	0.00666694	0.00234941	0.00474523	0.0621919	0.0621919	0.941323	0.537963
ARHGAP31	-0.261914	0.27281	5.82288	0.296147	0.058883	0.238818	0.036965	0.238818	0.941323	0.338454
CENPQ	0.139989	0.103709	5.71815	0.0388867	0.00349876	0.0325665	0.0395232	0.0395232	0.941323	0.169974
SARS1	0.0548885	0.0652518	8.89768	0.0107124	0.000370547	0.0102462	0.0166607	0.0166607	0.941323	0.393666
RANBP3	-0.0201582	0.0711351	7.39215	0.00958598	0.00138517	0.00876942	0.0188556	0.0188556	0.941323	0.653466
ARID4A	0.00839134	0.128771	6.63632	0.0619246	0.00442367	0.061904	0.0240865	0.061904	1	1
EIPR1	-0.0580692	0.097813	6.03408	0.0233338	0.00580123	0.0182358	0.0324683	0.0324683	0.941323	0.483298
PNPLA6	0.00460959	0.0833527	6.70542	0.0216864	0.0043882	0.0188412	0.0234025	0.0234025	0.951108	0.782724
IFT88	-0.0690769	0.107441	5.90716	0.0443685	0.00683671	0.0393376	0.035049	0.0393376	0.941323	0.547573
ALG1	-0.0979535	0.113665	5.7179	0.0365788	0.0121495	0.0243006	0.0395295	0.0395295	0.941323	0.356471
ZCCHC8	-0.00675593	0.0883898	6.40919	0.0177131	0.00450295	0.0144623	0.0267481	0.0267481	0.941323	0.702028
ABCF2	-0.125777	0.109971	6.5501	0.0425126	0.0233507	0.0176785	0.0250239	0.0250239	0.941323	0.247178
CHPF2	-0.167264	0.137878	6.01799	0.0784329	0.00865643	0.0673853	0.0327729	0.0673853	0.941323	0.221384
LRRC7	-0.120439	0.143766	6.36024	0.0810317	0.00172011	0.0809551	0.0274002	0.0809551	0.941323	0.410024
FUT8	0.0472164	0.0870242	6.39174	0.0268639	0.00331539	0.0248304	0.0269775	0.0269775	0.941323	0.554566
UBA6	0.0474964	0.0699225	7.67369	0.0133393	0.00167259	0.0119749	0.0178841	0.0178841	0.941323	0.467846
GAB2	-0.0743847	0.111891	5.52586	0.0327224	0.00556158	0.0279172	0.0445171	0.0445171	0.941323	0.43929
PIAS1	0.0732103	0.0831855	6.53843	0.0190394	0.00252146	0.0163465	0.0251578	0.0251578	0.941323	0.347186
SLC4A7	-0.0579281	0.0944062	8.63574	0.0341683	0.00162614	0.034024	0.0166454	0.034024	0.941323	0.57117
APBA2	-0.0808352	0.0827905	10.8858	0.0184376	0.00535213	0.0125355	0.022065	0.022065	0.941323	0.325274
MAP2K3	-0.0330542	0.127233	5.09548	0.0230613	0.00843161	0.0159648	0.0563211	0.0563211	0.941323	0.567177
CLXN	0.0136269	0.17716	3.9354	0.0931884	0.0313252	0.0684665	0.0942179	0.0942179	0.946452	0.763676
TMSB10	-0.036262	0.0736543	10.4379	0.0206038	3.11485e-05	0.0216687	0.019885	0.0216687	0.941323	0.679441
RNF19A	0.0482193	0.0841671	7.1249	0.0228933	0.00810338	0.0157608	0.020233	0.020233	0.941323	0.540156
PEX3	-0.100865	0.119228	5.79339	0.0557837	0.00988754	0.0469739	0.0376676	0.0469739	0.941323	0.404867
GABARAPL2	0.00534649	0.0656559	8.24484	0.00668509	0.000356053	0.00679838	0.0168868	0.0168868	0.948953	0.776329
SH3YL1	0.0279295	0.0817439	6.69222	0.00990199	0.00319985	0.00718656	0.0235284	0.0235284	0.941323	0.58408
FAM136A	0.0324715	0.0978851	6.61716	0.0360521	0.000853361	0.0374726	0.0242869	0.0374726	1	0.883727
VCL	-0.140045	0.116918	7.50632	0.0562637	0.00875357	0.0459254	0.0184085	0.0459254	0.941323	0.227388
DEPDC1B	-0.179638	0.19396	5.93591	0.149055	0.00264108	0.147841	0.0344303	0.147841	0.941323	0.35724
DAPK2	0.111314	0.233657	2.99536	0.163704	0.0894277	0.0824289	0.128955	0.128955	0.941323	0.605589
NSMAF	-0.039776	0.114533	5.58454	0.0408619	0.00949737	0.0338312	0.0429743	0.0429743	0.941323	0.639523
ADSS2	-0.0502418	0.0821741	6.5737	0.00973033	0.00225207	0.00745207	0.0247583	0.0247583	0.941323	0.448529
TIMP2	-0.0918962	0.105522	8.92797	0.043822	0.000144737	0.0443945	0.0166716	0.0443945	0.941323	0.38959
RFC1	0.103996	0.0757321	7.02163	0.00857581	0.00205717	0.00404116	0.0208842	0.0208842	0.941323	0.152057
TBC1D23	0.0778138	0.0818271	6.67871	0.00835537	0.00312305	0.00409914	0.0236597	0.0236597	0.941323	0.2934
CUL3	0.0627705	0.0864476	7.06695	0.0289506	0.0020926	0.0278001	0.0205896	0.0278001	0.941323	0.484999
MYOM2	-1.22564	0.798036	5.48505	2.7782	0.182945	2.3645	0.0455874	2.3645	0.941323	0.122318
CYP46A1	-0.172147	0.146052	5.00711	0.070262	0.0262469	0.0405668	0.0590778	0.0590778	0.941323	0.226877
USP2	-0.0778069	0.132827	4.95924	0.0364441	0.00995892	0.0273586	0.0606131	0.0606131	0.941323	0.464303
CASR	0.0141127	0.252125	2.14821	0.218746	0.0833031	0.151011	0.170964	0.170964	1	0.893987
TUBG2	0.0299831	0.0709958	7.3933	0.00986054	0.00131087	0.00899714	0.0188507	0.0188507	0.941323	0.585867
RPL26L1	-0.121691	0.0950465	6.89585	0.0222191	0.0143533	0.00522184	0.021782	0.021782	0.941323	0.190313
FLT4	0.269365	0.208913	4.29183	0.182289	0.0642944	0.110285	0.0829213	0.110285	0.941323	0.193408
NSUN2	0.0107321	0.0739892	7.25711	0.00689233	0.00240177	0.00494996	0.0194958	0.0194958	0.941323	0.673146
FBXO42	-0.0251849	0.074504	7.04371	0.00854593	0.00146447	0.00751066	0.0207389	0.0207389	0.941323	0.596692
MFAP3	-0.0890081	0.110065	5.6012	0.0394673	0.00591944	0.0341034	0.0425374	0.0425374	0.941323	0.387536
MRI1	-0.0344413	0.113414	5.41361	0.0328618	0.00401688	0.0308533	0.047434	0.047434	0.941323	0.604189
METTL1	0.112457	0.126584	5.2342	0.0528834	0.0118639	0.0411836	0.0522302	0.0522302	0.941323	0.34879
AGA	0.268042	0.18558	4.739	0.147735	0.0224782	0.115282	0.0679575	0.115282	0.941323	0.145526
PI4K2B	-0.0328344	0.118881	5.60823	0.0530496	0.00763606	0.0488947	0.0423534	0.0488947	1	1
BOD1L1	-0.0837356	0.162588	7.99243	0.10056	0.0380254	0.0677136	0.0172136	0.0677136	0.941323	0.657631
MAT2B	0.0351421	0.0703548	7.55953	0.0184151	0.00157308	0.0178045	0.0182261	0.0182261	0.941323	0.599659
EDC4	-0.0117759	0.0683493	7.87805	0.00124319	0.00127308	1.92888e-05	0.0174134	0.0174134	0.941323	0.673189
TRIO	0.00725893	0.0687257	8.19588	0.0121147	0.00195339	0.0110116	0.0169395	0.0169395	0.963286	0.812738
VCAN	-0.0325128	0.171684	9.3789	0.110324	0.000999498	0.116902	0.0170652	0.116902	1	1
CLEC16A	-0.0393287	0.0996758	5.97508	0.0102045	0.00612252	0.00436894	0.0336185	0.0336185	0.941323	0.526805
CDH1	-0.0238255	0.334961	5.17739	0.419026	0.153527	0.295267	0.053868	0.295267	1	1
MTREX	0.0261688	0.0751802	6.96851	0.00591874	0.00135983	0.00478602	0.0212484	0.0212484	0.941323	0.569041
DNAH5	-0.0864569	0.261409	2.23596	0.249968	0.107107	0.158581	0.166232	0.166232	0.943065	0.728815
ZFYVE16	0.14315	0.168507	7.92988	0.111471	0.00897266	0.104606	0.017318	0.104606	0.941323	0.402669
RIPOR1	-0.0750624	0.0756877	7.76083	0.0228894	0.00149946	0.021415	0.0176632	0.021415	0.941323	0.321597
RAI14	-0.108278	0.120253	7.29204	0.0571135	0.0120364	0.0458068	0.0193177	0.0458068	0.941323	0.372034
PNKP	-0.0203747	0.123973	9.22496	0.0574896	0.0218648	0.0396126	0.0168816	0.0396126	1	1
PHLPP2	0.128428	0.0963658	6.82228	0.0337742	0.0147779	0.0166963	0.0223676	0.0223676	0.941323	0.179228
SPDL1	-0.0101446	0.109769	5.78666	0.0226791	0.0103666	0.013903	0.0378299	0.0378299	0.941323	0.666871
STAU2	0.0696824	0.0740013	8.4593	0.0147666	0.0051897	0.00924434	0.016715	0.016715	0.941323	0.339385
SLC66A1	-0.145286	0.0918732	6.16222	0.0227963	0.00346984	0.014924	0.0302929	0.0302929	0.941323	0.105122
CTNS	-0.0486314	0.161698	4.17751	0.0609231	0.018085	0.046514	0.0864998	0.0864998	0.941323	0.625817
RTN4R	0.0018168	0.101653	6.73628	0.0385788	0.00226184	0.0390717	0.0231158	0.0390717	1	1
PHF23	-0.255729	0.151434	6.69055	0.103053	0.00179051	0.0899385	0.0235445	0.0899385	0.941323	0.0906682
CDH10	0.00756033	0.196317	5.10902	0.143899	0.00780543	0.146356	0.0559085	0.146356	1	1
INPP4A	0.0941057	0.116946	6.67759	0.0534204	0.0219924	0.0327135	0.0236706	0.0327135	0.941323	0.431218
RAB27B	0.113294	0.266531	1.58019	0.195657	0.0802739	0.125691	0.203881	0.203881	0.941323	0.66318
PSMA4	0.020362	0.0673261	7.8443	0.00615359	0.000650954	0.00582372	0.0174803	0.0174803	0.941323	0.649722
MYO16	-0.0974613	0.234936	5.19302	0.208594	0.0874832	0.133296	0.0534121	0.133296	0.946106	0.762161
LSG1	0.176555	0.0973297	6.04862	0.0329077	0.00569353	0.0206585	0.0321988	0.0321988	0.941323	0.0670959
TNC	0.376626	0.492391	7.5362	0.942969	0.0205983	0.949198	0.0183042	0.949198	0.941323	0.457844
THAP3	0.0655091	0.0793432	7.14782	0.0101964	0.0050835	0.00461505	0.0200979	0.0200979	0.941323	0.367329
RIPOR3	-0.124474	0.255701	2.66018	0.102277	0.116929	-0.0117732	0.144604	0.144604	0.941323	0.584171
TDP1	0.126626	0.102358	6.0212	0.0433901	0.00753422	0.034374	0.0327116	0.034374	0.941323	0.212254
AIFM2	-0.320522	0.189179	5.02186	0.161007	0.00797441	0.13518	0.0586105	0.13518	0.941323	0.0896668
C2orf83	0.485639	0.337274	1.96381	0.222954	0.273805	-0.10231	0.18121	0.18121	0.941323	0.14807
SPATA7	-0.0288383	0.105215	5.70621	0.0174443	0.00445603	0.0139966	0.0398251	0.0398251	0.941323	0.577591
MED17	-0.105643	0.0718898	8.08191	0.0222705	0.00322069	0.0174519	0.0170819	0.0174519	0.941323	0.138793
RETSAT	0.0702705	0.114322	7.00418	0.0501099	0.00438723	0.0478911	0.0210016	0.0478911	0.941323	0.570298
CAPG	-0.220469	0.373346	5.76312	0.533341	0.0216467	0.535903	0.0384039	0.535903	0.941323	0.590372
AP2S1	0.0180735	0.0670012	8.68125	0.0112082	0.00131882	0.0105967	0.0166379	0.0166379	0.945062	0.752614
USH2A	0.405775	0.330776	0.519714	0.382557	0.160573	0.202266	0.277079	0.277079	0.941323	0.221834
TG	-0.290283	0.467646	2.4651	0.838924	0.236897	0.637875	0.154296	0.637875	0.941323	0.565356
BARX2	0.224884	0.270375	2.34004	0.214643	0.131676	0.0838498	0.160735	0.160735	0.941323	0.397672
DCUN1D1	-0.0149467	0.09761	5.92304	0.00812424	0.00340588	0.00523483	0.034705	0.034705	0.941323	0.581569
JADE2	0.149469	0.278039	5.31744	0.294566	0.0284326	0.28079	0.049932	0.28079	0.941323	0.63674
ZIC2	0.138902	0.317297	6.2964	0.381008	0.00389956	0.398811	0.0282896	0.398811	0.943355	0.736031
TRIT1	-0.0701635	0.0923222	6.53	0.0227493	0.00883795	0.0141298	0.0252556	0.0252556	0.941323	0.412559
CUL7	0.0929415	0.0820872	8.07257	0.0274598	0.00297423	0.023979	0.0170948	0.023979	0.941323	0.254588
CTNNA1	0.0833424	0.0654445	8.83563	0.010771	0.00048776	0.00906807	0.0166442	0.0166442	0.941323	0.199819
PHKA2	-0.0872369	0.127495	6.39784	0.0627145	0.0152315	0.0497882	0.0268969	0.0497882	0.941323	0.515728
CNTLN	0.0992083	0.112831	6.62969	0.0501527	0.00125749	0.0496655	0.0241554	0.0496655	0.941323	0.38454
EPHA3	0.129989	0.298294	6.04104	0.336695	0.00198732	0.35393	0.0323385	0.35393	0.943355	0.738236
HSPA5	0.235846	0.155996	9.40186	0.105683	9.05176e-05	0.0972486	0.0170971	0.0972486	0.941323	0.128062
DSG2	-0.0203063	0.153155	6.76759	0.0876806	0.00143741	0.0923883	0.022835	0.0923883	1	1
GEMIN8	0.0503334	0.0955555	5.98114	0.00651881	0.00302713	0.00323347	0.0334963	0.0334963	0.941323	0.451139
GPM6B	0.0989577	0.108704	8.38739	0.0467269	0.000596666	0.04667	0.0167619	0.04667	0.941323	0.366281
PREX2	-0.0362852	0.105565	6.45892	0.0392606	0.0184629	0.0232259	0.0261132	0.0261132	0.941323	0.694625
WDR37	0.0335869	0.0843942	6.56809	0.0217011	0.00366864	0.0192602	0.0248209	0.0248209	0.941323	0.622556
YTHDC2	-0.0508186	0.0852728	6.74374	0.0182762	0.00603776	0.0128061	0.023048	0.023048	0.941323	0.498629
CTPS2	-0.0337465	0.10168	7.48315	0.0389016	0.00493821	0.0364167	0.0184929	0.0364167	1	0.883401
ATP6V1H	0.087116	0.0953582	6.60128	0.0177208	0.0119163	0.00490194	0.0244565	0.0244565	0.941323	0.328541
POLR2B	0.00831148	0.0686746	7.84917	0.0129357	0.00139444	0.0124455	0.0174704	0.0174704	0.952357	0.787632
ATOSA	-0.00150477	0.0865131	6.74465	0.0165694	0.00689826	0.0108541	0.0230398	0.0230398	0.943081	0.732614
ARAP2	0.398448	0.290789	1.49177	0.332647	0.128856	0.182191	0.209376	0.209376	0.941323	0.170485
TPR	0.0781315	0.0771148	6.9732	0.0132151	0.00257131	0.00984362	0.0212154	0.0212154	0.941323	0.283659
CP	0.42637	0.475031	2.97555	0.890922	0.171039	0.73158	0.129832	0.73158	0.941323	0.373706
KATNIP	-0.0211218	0.138343	5.25663	0.0427808	0.024956	0.0207531	0.0515988	0.0515988	0.941323	0.67652
DTNBP1	-0.107273	0.0798411	7.01146	0.0258001	0.00454598	0.0198091	0.0209524	0.0209524	0.941323	0.177477
XK	-0.016638	0.144147	5.28418	0.0776462	0.00532114	0.0777921	0.0508356	0.0777921	1	1
SCML1	0.132209	0.104003	7.02609	0.0450429	0.00112419	0.042142	0.0208546	0.042142	0.941323	0.19979
WWC3	0.105694	0.112026	6.21242	0.0498316	0.00712986	0.0430693	0.0295233	0.0430693	0.941323	0.347545
FAM184B	-0.158955	0.139827	5.22318	0.0797302	0.00736576	0.0708404	0.0525436	0.0708404	0.941323	0.252612
MAP4	0.0841692	0.0684679	9.67652	0.0102188	0.00117971	0.00774487	0.0175717	0.0175717	0.941323	0.218135
USP28	0.0398008	0.0931454	6.12946	0.0111861	0.00389597	0.00763651	0.0308083	0.0308083	0.941323	0.518341
HDAC9	0.00258407	0.10898	7.38333	0.0443415	0.00219345	0.0453134	0.0188936	0.0453134	1	1
TSPAN17	0.00509097	0.0676205	8.03134	0.011838	0.00113609	0.01154	0.0171541	0.0171541	0.960019	0.805577
NOP16	0.00648331	0.0863055	6.48144	0.00694312	0.00395953	0.00346752	0.025835	0.025835	0.941323	0.627243
CC2D2A	-0.0107419	0.096318	6.53904	0.0193062	0.0119578	0.0086944	0.0251508	0.0251508	0.942667	0.719558
RRM2B	0.155848	0.101396	8.46485	0.0448596	0.00771362	0.0334106	0.0167119	0.0334106	0.941323	0.122033
ZNF800	0.0542101	0.0886135	6.23086	0.0121686	0.00216299	0.0100351	0.0292464	0.0292464	0.941323	0.441382
SNX29	-0.0693806	0.144568	4.5428	0.0113526	0.00893422	0.00185398	0.0746653	0.0746653	0.941323	0.464073
LMO3	-0.131842	0.502414	4.95825	0.947005	0.0359494	0.973732	0.0606452	0.973732	1	1
MRPS10	0.0434616	0.0868213	6.89236	0.0286453	0.00105623	0.0290955	0.0218088	0.0290955	0.941323	0.671402
GUCA1A	-0.0231167	0.242236	5.01744	0.0777152	0.175963	-0.0928489	0.0587501	0.0587501	0.948026	0.770349
RSF1	0.0405021	0.0735694	7.15321	0.0173618	0.00158331	0.0165499	0.0200665	0.0200665	0.941323	0.54582
VPS13D	0.026408	0.0885763	7.28888	0.0294768	0.0120022	0.0193808	0.0193335	0.0193808	0.943956	0.746413
FAM120A	-0.0592402	0.0788942	6.75683	0.0191222	0.00196675	0.0175187	0.0229304	0.0229304	0.941323	0.421684
R3HDM1	-0.146631	0.080638	7.85636	0.0300095	0.00738017	0.0186298	0.0174559	0.0186298	0.941323	0.0697655
COL9A2	-0.0494118	0.219676	4.54652	0.180813	0.0251347	0.167896	0.0745389	0.167896	1	1
ERCC8	-0.0572197	0.1074	5.70166	0.0205039	0.00619899	0.014834	0.0399403	0.0399403	0.941323	0.482233
H6PD	-0.180618	0.120717	7.47063	0.0631039	0.00162967	0.0566608	0.0185398	0.0566608	0.941323	0.131943
PER3	0.093964	0.116479	6.08025	0.0530055	0.0156318	0.0386372	0.0316327	0.0386372	0.941323	0.429901
LTBP1	-0.122541	0.195173	6.29726	0.146216	0.004016	0.148353	0.0282774	0.148353	0.941323	0.559593
RCN1	-0.0698042	0.0981055	7.91999	0.0372315	0.000709987	0.0377888	0.0173356	0.0377888	0.941323	0.495535
ELN	-0.0950677	0.331823	5.05712	0.413474	0.0160218	0.424404	0.0575046	0.424404	1	1
RFC2	-0.0665133	0.131419	7.1851	0.0656578	0.00463632	0.0644473	0.0198849	0.0644473	0.941323	0.666084
ARID1B	-0.106237	0.0720376	8.66827	0.0130372	0.00411811	0.00662563	0.0166396	0.0166396	0.941323	0.138183
CLPTM1L	-0.0709789	0.0713079	7.42418	0.0136583	0.00161722	0.0115772	0.0187221	0.0187221	0.941323	0.301008
NEDD4L	-0.0459466	0.0744956	8.92847	0.0212815	0.00341266	0.0187857	0.0166718	0.0187857	0.941323	0.568583
FOXP3	-0.159579	0.222994	3.19382	0.0414773	0.0783017	-0.0411376	0.120603	0.120603	0.941323	0.424768
PPP1R3F	-0.179568	0.097759	7.21445	0.0442774	0.00654252	0.0316848	0.0197228	0.0316848	0.941323	0.0671733
PTCD2	-0.0640983	0.110069	5.76504	0.0212009	0.0101042	0.0114372	0.0383568	0.0383568	0.941323	0.467221
NEXMIF	-0.0203178	0.0860245	7.85252	0.0277375	0.000458861	0.029142	0.0174636	0.029142	1	1
JKAMP	0.0317964	0.0803473	6.6886	0.0108501	0.00225946	0.00907674	0.0235633	0.0235633	0.941323	0.56386
DKK3	-0.0223255	0.140224	8.27063	0.0735409	0.000373617	0.0782778	0.016861	0.0782778	1	1
NFE2L3	-0.135425	0.176657	5.90007	0.1214	0.0514055	0.0734254	0.0352045	0.0734254	0.941323	0.456678
MCUR1	-0.0583577	0.0897458	8.28823	0.0309775	0.00168694	0.0305303	0.0168443	0.0305303	0.941323	0.541809
LIMA1	0.0405959	0.0771423	7.22075	0.0185422	0.00411503	0.0152807	0.0196887	0.0196887	0.941323	0.562949
LETMD1	0.042017	0.087095	7.53085	0.0287901	0.00205524	0.0282869	0.0183225	0.0282869	0.941323	0.689238
SLC4A8	0.0427085	0.0914444	8.29888	0.0317048	0.00748283	0.0259655	0.0168344	0.0259655	0.941323	0.704843
PTGER3	0.591921	0.33541	2.18989	0.513433	0.0583103	0.39169	0.168705	0.39169	0.941323	0.077817
TNIP3	0.0610925	0.34035	1.12659	0.414488	0.230157	0.212872	0.233197	0.233197	0.991642	0.862295
MAPK9	0.0213403	0.0771063	6.85322	0.00468329	0.00166598	0.00322171	0.0221155	0.0221155	0.941323	0.581361
COL23A1	-0.206037	0.503193	3.71455	0.956612	0.0398596	0.972953	0.101523	0.972953	0.947599	0.768565
BCAR1	0.110164	0.0741547	7.64465	0.0206581	0.00403064	0.0146356	0.0179651	0.0179651	0.941323	0.135584
FHIP1B	0.0500152	0.0711356	8.05003	0.00636558	0.00311432	0.00299123	0.0171268	0.0171268	0.941323	0.445854
HERPUD1	0.176861	0.138908	6.83811	0.0803776	0.00280552	0.0743762	0.0222375	0.0743762	0.941323	0.199074
HOMER3	-0.082029	0.109263	6.75511	0.0463645	0.00448713	0.0432666	0.0229458	0.0432666	0.941323	0.467607
RAD51	0.0989842	0.243027	5.89249	0.223111	0.015851	0.220397	0.0353719	0.220397	0.948108	0.771172
POLQ	0.174586	0.182563	4.15816	0.132557	0.0330231	0.100294	0.0871087	0.100294	0.941323	0.340495
PIK3CB	-0.0320986	0.0896955	6.96471	0.0218338	0.0109058	0.0121931	0.0212753	0.0212753	0.941323	0.656511
HEBP2	0.0982957	0.0865205	6.72474	0.0305235	0.00278963	0.0271535	0.0232218	0.0271535	0.941323	0.252914
MPHOSPH9	0.116618	0.103397	5.84039	0.0391077	0.00620835	0.0318071	0.0365551	0.0365551	0.941323	0.250065
PLEKHA5	-0.0185723	0.0978585	7.34993	0.0358434	0.0021671	0.036138	0.019042	0.036138	1	1
SIKE1	0.147329	0.095865	6.06724	0.0164197	0.00489827	0.00649259	0.0318621	0.0318621	0.941323	0.110086
RRP12	0.0558877	0.095327	6.28206	0.0258323	0.00785363	0.0189314	0.0284953	0.0284953	0.941323	0.507192
FNIP2	0.0577779	0.0962381	6.05904	0.0303947	0.00503795	0.026574	0.0320092	0.0320092	0.941323	0.50804
MSMO1	0.156703	0.149226	8.98646	0.0896834	0.000218388	0.088855	0.0166982	0.088855	0.941323	0.292258
TTC17	0.0364223	0.0702888	7.79341	0.0106967	0.00217334	0.00890842	0.0175887	0.0175887	0.941323	0.555045
FSTL4	0.453396	0.347214	2.49004	0.5049	0.198887	0.283344	0.153034	0.283344	0.941323	0.187773
FOXN3	-0.0881154	0.131311	5.87978	0.0664431	0.00702228	0.0619484	0.0356555	0.0619484	0.941323	0.525731
AKR7A2	0.101851	0.0868458	7.42281	0.0309238	0.00174082	0.0284279	0.0187277	0.0284279	0.941323	0.237475
MRTO4	-0.0349434	0.0930744	6.10979	0.0218037	0.0035219	0.0194903	0.0311294	0.0311294	0.941323	0.595531
NNAT	-0.752167	2.07147	4.88295	16.1705	1.603	15.5609	0.0631119	15.5609	0.971224	0.830008
USE1	0.0892267	0.102224	6.15036	0.0336192	0.0113208	0.0224251	0.0304781	0.0304781	0.941323	0.361968
MCF2L2	0.235478	0.199801	4.89435	0.163822	0.0417912	0.11789	0.0627348	0.11789	0.941323	0.235112
NRIP2	-0.00932269	0.216475	2.15055	0.0666621	0.0166088	0.0547901	0.170837	0.170837	0.953272	0.791718
LAMA3	0.287492	0.258819	4.76478	0.272126	0.0421807	0.225768	0.0670807	0.225768	0.941323	0.264029
AP5M1	0.0221718	0.0878282	6.47115	0.014974	0.00489373	0.0110094	0.0259614	0.0259614	0.941323	0.638427
ANAPC4	0.0534325	0.096074	5.99672	0.0154302	0.00373466	0.011982	0.0331862	0.0331862	0.941323	0.471829
KCNQ1	0.313148	0.356854	1.19361	0.363345	0.280693	0.0805876	0.228686	0.228686	0.941323	0.380994
TRAPPC3	-0.0163713	0.0857485	8.73644	0.0270793	0.0127768	0.0161601	0.0166345	0.0166345	0.975475	0.838728
THRAP3	0.0234849	0.0672271	9.31466	0.00447263	0.00109568	0.00353884	0.0169822	0.0169822	0.941843	0.709474
PHPT1	0.0398575	0.0973506	8.34518	0.035805	0.000378205	0.0375304	0.0167945	0.0375304	0.947599	0.768611
ENTPD2	-0.293955	0.19462	4.36373	0.16445	0.0253142	0.126194	0.0806347	0.126194	0.941323	0.128421
LY75	0.441833	0.318181	1.16542	0.167179	0.17438	-0.0510356	0.230576	0.230576	0.941323	0.165753
ARID4B	-0.0643419	0.0741074	7.92237	0.00646348	0.00463633	0.00110601	0.0173313	0.0173313	0.941323	0.357295
HHAT	-0.0258161	0.169992	6.04182	0.108061	0.0202424	0.0953464	0.032324	0.0953464	1	1
KIF1B	-0.0178728	0.0670235	9.59028	0.0108249	0.000564781	0.0109421	0.0174038	0.0174038	0.950848	0.781691
TBC1D22A	-0.129083	0.120253	5.6343	0.0311108	0.0161701	0.0124022	0.0416731	0.0416731	0.941323	0.253206
SYNE2	0.0957686	0.177796	7.89707	0.120461	0.00391941	0.122526	0.0173774	0.122526	0.941323	0.635775
PLEKHH1	-0.178659	0.224533	5.87102	0.196729	0.128215	0.0734459	0.0358527	0.0734459	0.941323	0.437132
ATP9A	-0.142669	0.0794657	9.4236	0.0290031	8.71717e-05	0.025172	0.0171283	0.025172	0.941323	0.0731266
FAM168A	-0.032118	0.0662967	7.92108	0.00569508	0.000247424	0.00555972	0.0173336	0.0173336	0.941323	0.555694
RELT	0.0147491	0.128291	5.85946	0.0128839	0.0297184	-0.0159764	0.0361157	0.0361157	0.941323	0.66381
GALC	-0.0485599	0.0863605	6.69995	0.0164021	0.00637819	0.0105218	0.0234544	0.0234544	0.941323	0.508215
NOP58	0.110884	0.0782396	6.8347	0.026132	0.00219943	0.0222863	0.0222654	0.0222863	0.941323	0.153093
SZRD1	0.0381884	0.0794453	6.71026	0.023952	0.00142231	0.0238239	0.0233568	0.0238239	0.941323	0.630891
KCNH2	-0.0391464	0.0868221	6.80613	0.0285508	0.00140204	0.0287503	0.0225027	0.0287503	0.942801	0.721795
CUL1	-0.0883778	0.0700989	7.67411	0.0136313	0.00177253	0.0106008	0.0178829	0.0178829	0.941323	0.198565
FAM114A2	-0.0982296	0.139625	5.11821	0.0753554	0.0201722	0.0578089	0.0556301	0.0578089	0.941323	0.486726
TAB2	0.140048	0.0849544	7.24128	0.0172881	0.00929009	0.00362899	0.0195789	0.0195789	0.941323	0.0946788
GINM1	0.114109	0.078262	6.92511	0.0236418	0.00293771	0.0186726	0.021562	0.021562	0.941323	0.142371
EIF2AK2	0.0210227	0.0931792	6.016	0.0145916	0.0019183	0.0135893	0.0328111	0.0328111	0.941323	0.604243
USP36	-0.0852797	0.0884803	6.43193	0.0194788	0.00486077	0.0139315	0.0264543	0.0264543	0.941323	0.305109
KMT2C	0.0566142	0.134151	5.34592	0.0512119	0.0228107	0.0311434	0.049175	0.049175	0.941323	0.591683
CCDC85A	0.311514	0.270648	4.30577	0.299346	0.0242085	0.268793	0.0824846	0.268793	0.941323	0.246552
PUM2	0.113583	0.0878829	6.47409	0.0251488	0.00496848	0.0182907	0.0259252	0.0259252	0.941323	0.187162
MRPL43	0.00769805	0.072684	7.14564	0.0128009	0.00102124	0.012677	0.0201106	0.0201106	0.943065	0.728318
ITIH4	-0.074509	0.27159	5.18972	0.276856	0.126783	0.168262	0.0535079	0.168262	1	1
HPF1	0.0108986	0.0836509	6.38157	0.009859	0.000877058	0.00965222	0.0271128	0.0271128	0.941323	0.620756
ZFR	-0.0345838	0.0671313	8.31702	0.0171436	0.000375661	0.0176508	0.0168182	0.0176508	0.941323	0.649213
ZNF280C	0.100428	0.0875139	6.29791	0.0190072	0.00236666	0.0151165	0.0282681	0.0282681	0.941323	0.227344
PHF21B	-0.0511818	0.161948	6.08562	0.0986129	0.0117955	0.0931128	0.0315394	0.0931128	1	0.920909
TRAF1	0.0222006	0.293225	3.05073	0.321126	0.0600198	0.283903	0.126546	0.283903	1	1
RC3H2	0.0244628	0.0724327	7.56484	0.0141497	0.00277724	0.0122122	0.0182087	0.0182087	0.941323	0.669506
KIFC1	0.148642	0.198803	6.45071	0.153443	0.00294103	0.155149	0.0262161	0.155149	0.941323	0.469743
IL17RB	0.0234772	0.125149	5.09445	0.0217075	0.00629684	0.0168037	0.0563527	0.0563527	0.941323	0.579245
TRAF3IP2	0.0764192	0.217713	5.67495	0.178514	0.0595757	0.130021	0.0406225	0.130021	0.982363	0.848885
GYG2	-0.00939325	0.216665	5.51502	0.175281	0.00829869	0.179477	0.0448021	0.179477	1	1
DCBLD2	0.0483609	0.117841	5.70874	0.0524663	0.00854288	0.0470028	0.039761	0.0470028	0.947373	0.767448
SOAT1	-0.119748	0.120714	7.54363	0.0582256	0.00519384	0.0530938	0.018279	0.0530938	0.941323	0.321462
PKP2	-0.0688302	0.221284	4.9451	0.184072	0.0194438	0.176422	0.0610718	0.176422	1	0.936701
F7	-0.476524	0.37533	2.48185	0.586479	0.164938	0.398554	0.153447	0.398554	0.941323	0.200361
GDI2	-0.0427493	0.0770746	8.53548	0.0226652	0.000340526	0.0234214	0.0166771	0.0234214	0.941323	0.62141
PRDM1	0.226591	0.365329	0.349961	0.262157	0.243474	0.0227388	0.290388	0.290388	0.941323	0.556555
ATG5	0.0445885	0.0719956	7.69001	0.0110269	0.00289328	0.00835327	0.0178402	0.0178402	0.941323	0.493838
TMCC3	0.129947	0.235402	3.85608	0.211382	0.0976668	0.123989	0.0968056	0.123989	0.941323	0.623746
PITHD1	0.0100471	0.066876	7.84755	0.0100831	0.000415908	0.0103586	0.0174737	0.0174737	0.944012	0.748175
MTA3	0.137483	0.0893047	6.49999	0.018414	0.00629102	0.00803784	0.0256103	0.0256103	0.941323	0.114181
USP13	0.0515838	0.101057	6.13178	0.0181697	0.0100787	0.0086286	0.0307711	0.0307711	0.941323	0.51326
ATP11B	0.0741715	0.0863356	6.6452	0.0192017	0.00582017	0.0131812	0.0239952	0.0239952	0.941323	0.358839
LAMC2	-0.694485	0.459787	4.16147	0.917856	0.469287	0.376328	0.0870045	0.376328	0.941323	0.128409
SEC61A1	0.0463405	0.0701668	9.22226	0.0189533	0.000924383	0.0187691	0.0168788	0.0187691	0.941323	0.533886
PPP1R12A	0.128191	0.0943262	7.31012	0.0375992	0.00235717	0.0332326	0.0192291	0.0332326	0.941323	0.170468
CAMK2B	-0.290929	0.163854	6.52379	0.122804	0.0224695	0.0849236	0.0253281	0.0849236	0.941323	0.0761363
CROCC	-0.119786	0.125392	6.27664	0.0625265	0.00413132	0.0587617	0.0285736	0.0587617	0.941323	0.341051
POLR3E	-0.066129	0.0768819	7.0353	0.0106154	0.00284942	0.00727481	0.0207939	0.0207939	0.941323	0.347661
ATP2B4	0.0197701	0.132601	8.52215	0.0657472	0.00181842	0.0685133	0.0166829	0.0685133	1	1
ZC3H11A	-0.00309588	0.0667622	9.03938	0.00530343	0.00110029	0.00457922	0.0167285	0.0167285	0.994184	0.865574
RIOK2	0.0417726	0.102087	6.02748	0.0393729	0.00432092	0.0373658	0.0325923	0.0373658	0.947682	0.768892
YIPF1	-0.00170418	0.0807248	6.55811	0.00523331	0.00113295	0.00447334	0.024933	0.024933	0.941323	0.611843
NDC1	0.00976428	0.0748533	6.89136	0.0156668	0.000595665	0.0161629	0.0218164	0.0218164	0.943065	0.731653
DGKG	-0.531187	0.531837	2.29064	1.13122	0.523648	0.607753	0.163328	0.607753	0.941323	0.317941
FLYWCH1	0.10835	0.0838813	6.80434	0.0233733	0.00562651	0.0160622	0.0225178	0.0225178	0.941323	0.189175
UNKL	-0.0849884	0.137225	7.64846	0.0722272	0.0334587	0.0418638	0.0179542	0.0418638	0.941323	0.56649
PARP12	-0.0946651	0.226644	3.08007	0.0628108	0.0801748	-0.0154379	0.125296	0.125296	0.941323	0.598019
ALDH18A1	-0.0330775	0.073066	7.27628	0.0118293	0.00195754	0.0104042	0.019397	0.019397	0.941323	0.575512
GATB	-0.00941282	0.0945269	6.70012	0.0333822	0.00695424	0.0287871	0.0234528	0.0287871	1	1
MXD1	0.249932	0.153589	5.69635	0.104725	0.0157289	0.0786292	0.0400754	0.0786292	0.941323	0.102393
CDK17	0.0741843	0.118283	6.60525	0.0537	0.00292563	0.0530377	0.0244137	0.0530377	0.941323	0.560142
DNAJC25	0.103599	0.099376	5.85773	0.0222291	0.00334701	0.0174034	0.0361553	0.0361553	0.941323	0.262109
SLC2A3	-0.174302	0.218469	5.89064	0.186289	0.0135065	0.177409	0.035413	0.177409	0.941323	0.435717
PSD	-0.0765461	0.117107	7.98574	0.0527612	0.00155145	0.0533043	0.0172243	0.0533043	0.941323	0.53916
CTDP1	0.00591501	0.123699	7.1734	0.0571349	0.0231061	0.0380998	0.0199508	0.0380998	1	1
YBX3	0.0839518	0.232946	7.6253	0.204465	0.0313756	0.18568	0.0180213	0.18568	0.972785	0.834103
STYK1	-0.783168	0.446154	1.52542	0.906692	0.355244	0.440969	0.207272	0.440969	0.941323	0.0793097
WNK1	0.0480852	0.0787308	9.05992	0.0237578	0.00441619	0.020378	0.0167418	0.020378	0.941323	0.573511
CCAR1	0.0856857	0.0661517	8.80922	0.0155943	0.000864576	0.0137458	0.0166396	0.0166396	0.941323	0.194022
OGFR	-0.103247	0.0693316	8.03028	0.0165356	0.00207183	0.0125992	0.0171556	0.0171556	0.941323	0.134162
PIGV	-0.173402	0.13814	4.95077	0.0278116	0.0154426	0.00576457	0.0608876	0.0608876	0.941323	0.179448
PTPRU	-0.0332248	0.124494	7.29737	0.0581567	0.00545118	0.0565441	0.0192913	0.0565441	1	1
SNRNP40	-0.0150619	0.0871359	7.00759	0.0284064	0.00201213	0.0283585	0.0209785	0.0283585	1	1
RIMBP2	0.664133	0.909839	4.83273	3.2081	0.378525	2.9327	0.0647866	2.9327	0.941323	0.482259
COL11A1	0.231794	0.337107	7.75541	0.438588	0.00678281	0.447782	0.0176761	0.447782	0.941323	0.513207
QSER1	-0.0639427	0.1626	6.46963	0.0997946	0.023609	0.0821456	0.0259801	0.0821456	0.95247	0.788612
MPC1	0.130615	0.0846618	7.03262	0.0313085	0.00180286	0.0268676	0.0208115	0.0268676	0.941323	0.120689
ACAA1	-0.0267227	0.0756492	7.11388	0.0048571	0.00259206	0.00240795	0.0202991	0.0202991	0.941323	0.574476
HDAC7	-0.123615	0.127158	6.63518	0.06444	0.00412352	0.0605535	0.0240983	0.0605535	0.941323	0.331951
LZTS1	-0.157081	0.117957	9.7631	0.0585251	0.0103406	0.0453149	0.0177582	0.0453149	0.941323	0.179186
PRDM6	0.320635	0.66025	0.734577	1.65489	0.76999	0.97373	0.260899	0.97373	0.941323	0.686052
SPAG4	-0.0130098	0.234477	3.44175	0.205302	0.108033	0.111885	0.111105	0.111885	1	0.902804
NCKAP1	-0.0555663	0.0666808	8.3732	0.0159099	0.00101285	0.0151513	0.0167725	0.0167725	0.941323	0.399355
MRPS35	0.15241	0.0825756	6.68489	0.0223338	0.0036756	0.0136167	0.0235993	0.0235993	0.941323	0.0624053
GUCY1B1	0.00934682	0.197333	7.53171	0.1454	0.000515685	0.155245	0.0183195	0.155245	1	1
SFSWAP	0.0124321	0.0714447	8.62678	0.0114898	0.00376998	0.00849632	0.0166474	0.0166474	0.960819	0.808084
TNK2	-0.0119835	0.0853504	6.77752	0.0151963	0.00639072	0.00984998	0.022748	0.022748	0.941323	0.70472
CDH3	-0.158041	0.140061	5.80596	0.0798972	0.00819061	0.0702773	0.0373662	0.0702773	0.941323	0.256265
ARSF	-0.121805	0.297477	1.95363	0.0783721	0.172182	-0.0924504	0.181788	0.181788	0.941323	0.652727
GPBP1	0.0474934	0.065419	8.48999	0.00304731	0.000420285	0.00220022	0.0166983	0.0166983	0.941323	0.438808
DGAT2	-0.0857703	0.19799	4.11947	0.148309	0.0342655	0.122535	0.0883298	0.122535	0.943793	0.741096
ZNF112	-0.150296	0.158538	4.22895	0.0244687	0.0156518	0.00411074	0.0848859	0.0848859	0.941323	0.28251
CS	0.0322522	0.06559	8.46446	0.0085547	0.000496075	0.00837248	0.0167121	0.0167121	0.941323	0.590517
MRPS24	-0.0121745	0.186416	6.78774	0.129777	0.0177383	0.121266	0.0226595	0.121266	1	1
ELMO2	-0.0207067	0.0679614	8.17156	0.00721072	0.00150745	0.00609581	0.0169676	0.0169676	0.941323	0.682144
WAPL	-0.0697852	0.120796	6.37145	0.0144828	0.0311186	-0.0169927	0.0272485	0.0272485	0.941323	0.497535
VMP1	-0.0325271	0.0729201	7.35663	0.00472563	0.00225773	0.00250316	0.0190116	0.0190116	0.941323	0.544558
APPBP2	0.0846091	0.0799331	6.64358	0.0106521	0.0015454	0.00782226	0.0240118	0.0240118	0.941323	0.253193
POLD1	-0.403655	0.282295	7.09035	0.340962	0.00510591	0.313657	0.020443	0.313657	0.941323	0.149516
SEZ6	-0.214883	0.181536	10.2159	0.135347	0.000449685	0.131372	0.0190454	0.131372	0.941323	0.233034
EIF4B	0.0509325	0.067352	9.80689	0.0148863	0.000285624	0.0149228	0.0178595	0.0178595	0.941323	0.448607
SLC6A16	-0.163452	0.175585	4.26577	0.0471664	0.0395855	0.00331664	0.0837345	0.0837345	0.941323	0.307925
BICRA	-0.082291	0.0759599	7.94601	0.0101078	0.00578961	0.00310543	0.01729	0.01729	0.941323	0.264591
SPHK2	-0.102064	0.131326	6.46988	0.0671647	0.00875432	0.0602315	0.025977	0.0602315	0.941323	0.449488
RPL18	-0.0639835	0.118242	10.6703	0.0532879	8.8194e-05	0.0558363	0.0209299	0.0558363	0.941323	0.633526
ISOC2	0.0427109	0.0880417	6.28038	0.0221023	0.00248583	0.020674	0.0285196	0.0285196	0.941323	0.555422
U2AF2	-0.00811699	0.0694792	7.7236	0.0180397	0.00084753	0.0184619	0.0177536	0.0184619	1	1
EPN1	-0.0257308	0.0723045	8.58534	0.0145426	0.00425305	0.0111392	0.0166587	0.0166587	0.941323	0.699939
MED29	0.0408429	0.0712069	7.80781	0.0131269	0.00272464	0.0108633	0.0175571	0.0175571	0.941323	0.532051
AHRR	-0.176415	0.203488	4.70888	0.162886	0.0115585	0.15407	0.0689853	0.15407	0.941323	0.391966
ZNF275	0.0866651	0.0828724	7.30983	0.0276428	0.0015765	0.0258949	0.0192304	0.0258949	0.941323	0.294363
MTMR1	0.00678587	0.090768	6.39279	0.0307706	0.00476459	0.0281907	0.0269636	0.0281907	1	1
GPC1	-0.127827	0.125334	9.00002	0.0630027	0.000352878	0.0624815	0.0167054	0.0624815	0.941323	0.307169
ADCK1	-0.0360651	0.105521	5.82089	0.0196414	0.00752708	0.0131456	0.0370118	0.0370118	0.941323	0.577225
HAGH	-0.0489428	0.0701283	7.63025	0.013089	0.00166519	0.0116744	0.0180067	0.0180067	0.941323	0.455235
RNF4	-0.0173993	0.077982	6.90567	0.00714011	0.00261735	0.00494627	0.0217074	0.0217074	0.941323	0.62413
CASP8	0.0784152	0.491758	2.71338	0.34734	0.825271	-0.454878	0.142034	0.142034	0.973087	0.834753
LIMCH1	0.0798337	0.0718728	8.04675	0.0159319	0.00353133	0.0117176	0.0171315	0.0171315	0.941323	0.260214
INTS13	-0.109656	0.0944578	6.07723	0.0207512	0.00400367	0.0147942	0.0316855	0.0316855	0.941323	0.220426
TM7SF3	0.018107	0.0709837	8.50178	0.0188745	0.00346236	0.0166666	0.0166924	0.0166924	0.951479	0.78549
DLX3	-0.365099	0.441522	1.88994	0.763327	0.202154	0.577612	0.185431	0.577612	0.941323	0.416881
SPA17	0.0875479	0.183812	5.18508	0.128181	0.00836663	0.12678	0.0536433	0.12678	0.941323	0.695405
TSPAN32	-0.353267	0.449704	2.31232	0.788285	0.320301	0.488633	0.162187	0.488633	0.941323	0.443867
CCN5	0.0183399	0.253953	2.12323	0.0705532	0.0856398	-0.0101432	0.172328	0.172328	0.960819	0.808204
DMRT3	-0.0287994	0.194964	5.40726	0.142129	0.00351138	0.148533	0.0475955	0.148533	1	1
ST3GAL6	0.0302331	0.136661	5.07555	0.0514214	0.0177716	0.0370616	0.0569335	0.0569335	0.941323	0.678939
ATP2C2	-0.706315	0.38157	2.51506	0.676593	0.197902	0.384482	0.151774	0.384482	0.941323	0.065234
NGFR	0.145862	0.235557	6.11714	0.212825	0.0017226	0.220226	0.0310082	0.220226	0.941323	0.566583
CDON	-0.0291227	0.149597	8.91893	0.0837756	0.000544199	0.0889731	0.0166682	0.0889731	1	1
TAF2	0.0341367	0.100573	5.90473	0.0116976	0.00535721	0.00684297	0.0351021	0.0351021	0.941323	0.548553
HIPK2	0.0720612	0.144542	7.38297	0.0793826	0.000291966	0.0832772	0.0188951	0.0832772	0.941323	0.673373
TNPO3	0.0298444	0.0652579	8.41236	0.00334472	0.000289921	0.00303923	0.0167444	0.0167444	0.941323	0.591698
BORCS8-MEF2B	0.162804	0.145506	5.67765	0.0653722	0.0441347	0.018334	0.0405531	0.0405531	0.941323	0.25272
RFXANK	-0.0264205	0.0832588	8.85103	0.0260657	0.00231931	0.0254088	0.0166475	0.0254088	1	0.917285
TMEM161A	-0.147162	0.0963584	6.58755	0.0404389	0.00448198	0.0326577	0.0246055	0.0326577	0.941323	0.12435
LPAR2	-0.113111	0.0766706	6.82706	0.0209836	0.0011854	0.0176416	0.0223281	0.0223281	0.941323	0.135749
CTSA	0.0166995	0.116665	5.66795	0.0371596	0.0136408	0.0260934	0.0408024	0.0408024	0.942065	0.7128
SUGP2	0.0618044	0.0683239	9.42989	0.00447564	0.00153506	0.0021689	0.0171376	0.0171376	0.941323	0.36188
SLC12A2	0.0223802	0.110883	6.5848	0.0379939	0.0245442	0.0160204	0.0246357	0.0246357	0.947533	0.768288
SNX24	-0.0985804	0.125896	5.11513	0.0271829	0.0076756	0.0186724	0.0557234	0.0557234	0.941323	0.356363
CNN2	0.0652767	0.0984316	8.53273	0.0373078	0.00321075	0.0355444	0.0166782	0.0355444	0.941323	0.531774
ABCA7	-0.262664	0.170738	5.68123	0.12723	0.014076	0.102529	0.0404615	0.102529	0.941323	0.121711
SNCAIP	-0.112977	0.208242	8.15555	0.165299	0.00269283	0.170767	0.0169867	0.170767	0.941323	0.632258
DDX20	0.164572	0.0941522	6.88366	0.0223915	0.0135827	0.00266989	0.0218758	0.0218758	0.941323	0.0768372
BTBD1	-0.0461416	0.0760035	6.85744	0.00881945	0.00102434	0.00781677	0.0220818	0.0220818	0.941323	0.457155
FAR2	-0.0277625	0.197853	5.52968	0.14635	0.0173883	0.139195	0.0444168	0.139195	1	1
BCAS1	0.160602	0.250359	2.69873	0.143229	0.10798	0.0381103	0.142738	0.142738	0.941323	0.497551
SBNO2	-0.144326	0.108978	6.98264	0.0498926	0.00704544	0.0404595	0.0211495	0.0404595	0.941323	0.181583
PMS1	-0.0750707	0.0888643	7.52604	0.0309845	0.00540142	0.0261861	0.0183391	0.0261861	0.941323	0.405618
HMG20B	-0.112538	0.124915	7.13299	0.0616311	0.00125742	0.0611574	0.020185	0.0611574	0.941323	0.371743
CALCRL	-0.166471	0.234026	2.70738	0.0631927	0.0767504	-0.0169618	0.142322	0.142322	0.941323	0.441072
TAF11	0.0162177	0.0708588	7.288	0.00253402	0.00074596	0.00189391	0.0193379	0.0193379	0.941323	0.609497
ANKS1A	-0.0469811	0.070235	7.34222	0.018469	0.000654456	0.0185032	0.0190774	0.0190774	0.941323	0.489698
AP3D1	-0.0843951	0.0730549	7.39195	0.00607556	0.00249157	0.00198295	0.0188565	0.0188565	0.941323	0.222874
ZNF76	-0.138951	0.0830919	6.81834	0.0261839	0.00521673	0.017321	0.0224003	0.0224003	0.941323	0.0927777
SLC9A3R2	0.0467787	0.101484	5.8583	0.0295006	0.00505391	0.0259287	0.0361421	0.0361421	0.941323	0.567173
NTHL1	-0.120288	0.125344	6.47201	0.0625131	0.00874077	0.0541036	0.0259507	0.0541036	0.941323	0.33867
BLTP3A	0.100579	0.069267	7.45766	0.0118811	0.000602294	0.00923708	0.0185894	0.0185894	0.941323	0.137954
GNAI3	0.0440556	0.0648309	8.69731	0.00565778	0.000175968	0.0053314	0.0166362	0.0166362	0.941323	0.47623
IPO5	0.0439744	0.0709902	7.41144	0.0157847	0.00138401	0.0149757	0.0187744	0.0187744	0.941323	0.506235
OAT	0.0821987	0.0839723	6.62897	0.0281268	0.002176	0.0260294	0.0241628	0.0260294	0.941323	0.32836
WDR3	0.0194945	0.0820988	6.54294	0.0194992	0.00185494	0.0189285	0.0251059	0.0251059	0.941323	0.691074
PKN2	0.0905807	0.0885202	6.93111	0.0314417	0.0062527	0.0250906	0.0215178	0.0250906	0.941323	0.305471
WDR18	-0.182342	0.133327	8.06198	0.07523	0.0025866	0.0685174	0.0171097	0.0685174	0.941323	0.167799
TRAM2	0.0225087	0.160308	6.18204	0.0960764	0.0022447	0.10055	0.0299863	0.10055	1	1
NTN1	-0.100301	0.163869	6.24451	0.102934	0.00138657	0.106025	0.0290436	0.106025	0.941323	0.572418
MCM10	0.175136	0.247185	4.8641	0.236287	0.039248	0.205153	0.063738	0.205153	0.941323	0.497724
DGKA	-0.155006	0.143546	6.92297	0.083334	0.0218331	0.0605885	0.0215778	0.0605885	0.941323	0.278143
ERBB3	0.06259	0.468594	3.2162	0.820811	0.410414	0.467907	0.119707	0.467907	1	1
ANKRD44	0.00187689	0.105716	7.2719	0.034108	0.0252841	0.0112592	0.0194194	0.0194194	0.989727	0.859607
KARS1	0.0440614	0.0668168	8.11778	0.0131393	0.000823822	0.0126993	0.0170341	0.0170341	0.941323	0.490531
ADAT1	-0.130793	0.0913957	6.14827	0.0293368	0.00290185	0.0236427	0.0305108	0.0305108	0.941323	0.14619
PDIA5	-0.127202	0.148366	5.82935	0.0864947	0.0106319	0.0774181	0.0368129	0.0774181	0.941323	0.397835
TBC1D22B	0.0626679	0.0775473	6.76258	0.0131169	0.00117507	0.0117566	0.0228793	0.0228793	0.941323	0.371602
NDUFB4	0.0551925	0.0673738	8.23624	0.0135414	0.00126127	0.012377	0.0168957	0.0168957	0.941323	0.401151
SPEN	0.0387317	0.0799728	7.50491	0.0242771	0.00151673	0.0240659	0.0184136	0.0240659	0.941323	0.68736
MYLK	0.273746	0.251527	4.34497	0.256176	0.146299	0.106765	0.081239	0.106765	0.941323	0.274208
ZC3H15	0.0587113	0.0701029	7.45107	0.0110782	0.00104272	0.00984194	0.018615	0.018615	0.941323	0.370227
MAP2K4	0.016522	0.0883674	6.25127	0.00705558	0.00229134	0.00519021	0.0289438	0.0289438	0.941323	0.582922
PACC1	0.106919	0.0969555	7.52554	0.0381431	0.00439451	0.033207	0.0183408	0.033207	0.941323	0.267632
SNAP91	-0.0702212	0.105523	8.6753	0.042886	0.00458929	0.0399511	0.0166386	0.0399511	0.941323	0.53001
SLK	0.0560807	0.0729885	8.32373	0.0160934	0.00449684	0.0118475	0.0168124	0.0168124	0.941323	0.432705
CYB5R4	-0.018429	0.125202	5.21771	0.0461066	0.0100021	0.0393008	0.0527	0.0527	0.941323	0.703445
GSTO2	0.163348	0.19613	4.92852	0.150726	0.0285848	0.125283	0.0616122	0.125283	0.941323	0.413107
SEC61A2	0.0303807	0.0742914	7.56183	0.0185784	0.00385827	0.0157834	0.0182186	0.0182186	0.941323	0.65082
TLE2	-0.109714	0.14387	7.65581	0.0804847	0.00267046	0.080124	0.0179335	0.080124	0.941323	0.459423
ASB1	-0.0241009	0.0905545	6.27129	0.0240355	0.00414932	0.021437	0.0286512	0.0286512	0.941323	0.678401
ME1	-0.408403	0.281635	2.27887	0.291568	0.153324	0.111415	0.16395	0.16395	0.941323	0.146133
TBC1D1	-0.149842	0.171984	7.8827	0.116413	0.00158264	0.116731	0.0174045	0.116731	0.941323	0.389359
CDK13	-0.208009	0.134144	7.01695	0.0787178	0.00432893	0.0676493	0.0209155	0.0676493	0.941323	0.118875
SLC9A7	0.171898	0.1472	5.24522	0.0887725	0.0203899	0.066281	0.0519188	0.066281	0.941323	0.239532
FOXJ2	0.00131867	0.0739097	7.16921	0.00246432	0.00187597	0.000763873	0.0199746	0.0199746	0.941323	0.644058
YBX1	-0.035446	0.0713135	10.5396	0.0100122	2.19082e-05	0.0103464	0.0203206	0.0203206	0.941323	0.609249
PDE4A	-0.166945	0.158746	6.94114	0.101513	0.00561611	0.0951849	0.0214445	0.0951849	0.941323	0.291512
PPP2R5A	0.0478481	0.112007	5.4241	0.0351445	0.00301684	0.0339838	0.0471659	0.0471659	0.941323	0.561772
CTNNA2	0.133906	0.1023	7.20594	0.0438521	0.00281169	0.0390496	0.0197693	0.0390496	0.941323	0.186713
ELAVL1	0.0720772	0.0715851	7.18906	0.00962454	0.000634976	0.00819271	0.0198627	0.0198627	0.941323	0.282603
TIE1	-0.0599024	0.3393	0.697911	0.289037	0.196889	0.111768	0.263609	0.263609	1	0.915897
DIP2B	0.0789427	0.0700352	7.29539	0.00590481	0.000318623	0.0042274	0.0193011	0.0193011	0.941323	0.229543
SMARCD1	-0.0713965	0.0654357	8.61934	0.011236	0.00047817	0.010104	0.0166491	0.0166491	0.941323	0.269615
KDM4A	0.0282663	0.0765715	7.12142	0.00919516	0.00319897	0.00642471	0.0202538	0.0202538	0.941323	0.595031
NFYC	-0.0265398	0.073575	8.71347	0.0164388	0.00501803	0.0123937	0.0166351	0.0166351	0.941323	0.703587
ZMYND12	-0.0157994	0.299991	2.70878	0.21995	0.217723	0.0178665	0.142255	0.142255	0.985245	0.853572
SLC9A3	0.172819	0.227128	2.84573	0.046178	0.0705764	-0.0296332	0.135773	0.135773	0.941323	0.408175
NGEF	-0.0435068	0.131389	5.47648	0.0649538	0.00803133	0.0610212	0.045811	0.0610212	1	0.884954
ASPM	0.115331	0.211475	7.34156	0.170508	0.00141659	0.17747	0.0190804	0.17747	0.941323	0.6297
CD84	-0.0689347	0.259498	1.22622	0.0521389	0.042843	0.0116625	0.226514	0.226514	0.959111	0.803664
POLR1H	-0.0274109	0.0894545	7.00548	0.0300749	0.00168413	0.0303243	0.0209928	0.0303243	1	0.955854
ZBTB11	0.0864725	0.0811463	6.63888	0.0129999	0.00227882	0.0095132	0.0240601	0.0240601	0.941323	0.255143
ATXN3	0.115027	0.101421	5.94982	0.0212833	0.00700687	0.0120164	0.0341378	0.0341378	0.941323	0.22837
FGFR2	0.141903	0.150952	8.27983	0.0904391	0.00505217	0.0860936	0.0168522	0.0860936	0.941323	0.349445
LRRC40	-0.0740687	0.0677179	7.68339	0.0104975	0.000484996	0.0091948	0.0178578	0.0178578	0.941323	0.256912
EML1	-0.148445	0.150969	7.98735	0.0909652	0.000970833	0.0901959	0.0172217	0.0901959	0.941323	0.326033
TRMT11	0.104464	0.0872722	7.11234	0.0264453	0.0101573	0.0150591	0.0203085	0.0203085	0.941323	0.225834
THUMPD1	0.0853256	0.0709745	7.33395	0.00824223	0.00103376	0.00571708	0.0191158	0.0191158	0.941323	0.207868
MSANTD3	0.0299971	0.0757181	6.88202	0.00821715	0.00104443	0.00750256	0.0218885	0.0218885	0.941323	0.556746
KIF26A	-0.369203	0.320482	7.98855	0.419797	0.000374822	0.410461	0.0172198	0.410461	0.941323	0.246117
ATG2B	0.0424042	0.136437	4.86109	0.020969	0.0106219	0.0113312	0.0638383	0.0638383	0.941323	0.54771
ARFGEF1	-0.0570155	0.0753768	7.21584	0.0112537	0.00301137	0.00811737	0.0197153	0.0197153	0.941323	0.405755
ZFAT	-0.175836	0.139652	6.84305	0.0810547	0.0290574	0.0489531	0.0221975	0.0489531	0.941323	0.204143
MTFR1	-0.0183402	0.100777	5.90056	0.0220284	0.00542989	0.0180758	0.0351938	0.0351938	0.941323	0.655348
STAG3	-0.092979	0.0988518	6.05893	0.0267128	0.00707544	0.0190754	0.0320112	0.0320112	0.941323	0.317913
MYO9A	0.0726912	0.276103	5.73804	0.286011	0.111447	0.193483	0.0390247	0.193483	1	1
DDX3Y	0.0517156	0.0799364	6.69073	0.0110272	0.00201653	0.00903415	0.0235428	0.0235428	0.941323	0.441068
PFKP	-0.180482	0.130128	8.03545	0.0719039	0.0051927	0.0625404	0.017148	0.0625404	0.941323	0.161933
IDI1	0.1248	0.11921	8.57434	0.0572076	0.00015367	0.0566902	0.0166623	0.0566902	0.941323	0.293816
SP100	0.0472204	0.129058	4.88206	0.0165946	0.00348274	0.0136601	0.0631415	0.0631415	0.941323	0.507085
KLF6	0.134902	0.0844974	6.42066	0.028692	0.00196003	0.0235818	0.0265992	0.0265992	0.941323	0.108866
PLPP1	0.00641669	0.12903	5.35776	0.0465378	0.0177298	0.0321203	0.0488647	0.0488647	0.943065	0.724129
NEO1	-0.0378253	0.0743536	8.70902	0.0210211	0.00153151	0.0205823	0.0166354	0.0205823	0.941323	0.663597
TRAM1	0.154445	0.0838953	6.5108	0.0290154	0.00267241	0.0216003	0.0254813	0.0254813	0.941323	0.0647126
PHKA1	-0.0920982	0.102231	6.32966	0.0412798	0.0020763	0.0397286	0.0278208	0.0397286	0.941323	0.371766
TNFRSF1A	0.0321592	0.340001	6.12602	0.431851	0.0106218	0.45178	0.0308637	0.45178	1	1
CACNB1	-0.0439443	0.083942	6.59485	0.0165162	0.00365906	0.0134851	0.024526	0.024526	0.941323	0.525251
EVI5	0.0851933	0.152395	4.75484	0.066674	0.025479	0.0438838	0.0674183	0.0674183	0.941323	0.521414
PKM	-0.0625418	0.0677062	9.94806	0.0143136	0.00011768	0.0141007	0.0182189	0.0182189	0.941323	0.354879
DHX29	0.0578675	0.0778862	7.14963	0.00816577	0.00417772	0.00361456	0.0200873	0.0200873	0.941323	0.402238
DNTTIP2	0.0409078	0.0803121	6.67428	0.0164875	0.00209696	0.0150901	0.0237032	0.0237032	0.941323	0.538472
METTL22	-0.0568819	0.0739945	7.5094	0.0158872	0.00350323	0.0125944	0.0183975	0.0183975	0.941323	0.419985
[truncated: 16,393 more rows]

## Sheet: Treated
target_id	b	se_b	mean_obs	var_obs	tech_var	sigma_sq	smooth_sigma_sq	final_sigma_sq	qval_lrt	pval_lrt	genelabels
RPS4XP22	5.66119	0.189318	5.01489	8.81239	0.0675783	0.0113402	0.039946	0.039946	9.90192e-10	5.52131e-14	RPS4XP22
NOP56P3	-4.69972	0.250798	1.65671	6.06329	0.0107902	0.0326159	0.177909	0.177909	1.16052e-08	1.29421e-12	NOP56P3
NOP56P1	-4.28348	0.309445	1.66266	5.14318	0.109825	0.0432099	0.177444	0.177444	1.30683e-06	2.18607e-10	NOP56P1
PRELID1P1	-2.35779	0.213891	4.25957	1.56987	0.0811357	-0.0220279	0.056113	0.056113	9.13816e-06	2.03818e-09	PRELID1P1
NASPP1	2.84224	0.298764	2.92625	2.44662	0.158897	0.108883	0.100751	0.108883	0.000458144	1.53277e-07	NASPP1
DBET	2.98494	0.342322	0.981776	2.6016	0.112795	0.0760125	0.238758	0.238758	0.000185857	5.18168e-08	DBET
LSG1	0.63621	0.105882	5.79202	0.128624	0.00602791	0.0140297	0.0276049	0.0276049	0.00960548	4.28481e-06	LSG1
SNHG5	0.571848	0.0970143	9.03511	0.114853	0.00144503	0.0267903	0.0204275	0.0267903	0.0384092	2.40662e-05	SNHG5
NAIP	0.56757	0.0966992	6.9013	0.108976	0.00742151	0.0158114	0.0206307	0.0206307	0.0260113	1.30535e-05	NAIP
NPIPB4	-0.699211	0.120108	6.58397	0.172679	0.00837436	0.0349038	0.0218046	0.0349038	0.0384092	2.7181e-05	NPIPB4
UNC13C	-1.86071	0.322073	1.50323	1.22715	0.0617361	0.249457	0.190297	0.249457	0.0384092	2.92736e-05	UNC13C
POLR2J2	-3.04073	0.529797	5.69815	3.28715	0.805874	0.0361806	0.028633	0.0361806	0.0384092	3.12017e-05	POLR2J2
ZFAND2A-DT	1.59765	0.278005	2.60745	0.77798	0.115431	-0.0253964	0.11643	0.11643	0.00841091	3.28295e-06	ZFAND2A-DT
RPS14P8	-2.44041	0.425379	2.00748	2.08949	0.390464	0.121292	0.152377	0.152377	0.0384092	2.52323e-05	RPS14P8
LY6H	1.56205	0.272983	5.57651	0.868688	0.00566122	0.217897	0.0301951	0.217897	0.0384092	3.21254e-05	LY6H
NPIPP1	0.62765	0.114334	6.58134	0.142678	0.0174003	0.0213619	0.0218163	0.0218163	0.0513568	4.58185e-05	NPIPP1
LINC02864	-2.47444	0.461832	2.14439	2.25157	0.18481	0.455058	0.143373	0.455058	0.0579129	6.01645e-05	LINC02864
MAGEH1	3.01534	0.567054	5.39369	3.35666	0.0188246	0.945826	0.0330129	0.945826	0.0579129	6.45845e-05	MAGEH1
SYT9	1.21725	0.237104	4.60687	0.557423	0.0145398	0.154115	0.0480564	0.154115	0.0702794	8.9527e-05	SYT9
LPAR1	0.818311	0.160252	4.92569	0.252666	0.00766669	0.0693758	0.0416184	0.0693758	0.0702794	9.40508e-05	LPAR1
ZFP41	1.40183	0.277598	4.76471	0.746112	0.0245827	0.206599	0.0447565	0.206599	0.0744018	0.000104143	ZFP41
PDPN	1.12537	0.226219	3.21197	0.455654	0.06489	0.05639	0.0886352	0.0886352	0.0579129	5.83721e-05	PDPN
LINC00304	1.55946	0.316619	2.43103	0.910163	0.17465	0.096959	0.126092	0.126092	0.0702794	9.3821e-05	LINC00304
PDZRN3	0.898646	0.186952	4.66747	0.303896	0.0580897	0.0339262	0.0467631	0.0467631	0.0744018	0.000107865	PDZRN3
ISL2	-0.765152	0.159452	4.39506	0.229011	0.0161811	0.0600941	0.0528384	0.0600941	0.0986228	0.000164976	ISL2
PDIA2	0.642966	0.133842	6.32948	0.161602	0.0142127	0.0395282	0.0231628	0.0395282	0.0986228	0.000163363	PDIA2
DNAJC15	0.653075	0.136321	5.36766	0.157715	0.0222978	0.0232362	0.0334526	0.0334526	0.0702794	9.11669e-05	DNAJC15
SHROOM2	0.594426	0.132593	5.61692	0.144314	0.00357955	0.0491634	0.0296458	0.0491634	0.151531	0.000298666	SHROOM2
NPIPB3	-0.753418	0.169772	6.84108	0.233417	0.00887153	0.077596	0.0208262	0.077596	0.151531	0.000325663	NPIPB3
NEUROG2	0.420019	0.0947766	7.69363	0.0726114	0.000446828	0.026501	0.0192728	0.026501	0.151531	0.000329525	NEUROG2
LINC02899	-2.32369	0.524176	3.62372	2.22195	0.131241	0.693041	0.0739315	0.693041	0.151531	0.000328664	LINC02899
KLF8	0.891617	0.20201	3.37571	0.264302	0.0399983	0.0122399	0.0824264	0.0824264	0.0579129	6.44156e-05	KLF8
NLRP2	-2.17588	0.498107	5.67897	1.96788	0.101126	0.643205	0.0288607	0.643205	0.162957	0.000372217	NLRP2
KLHL18	-0.744597	0.170738	5.50521	0.230711	0.0311869	0.0562677	0.0312329	0.0562677	0.162957	0.00037747	KLHL18
SPON1	-0.797467	0.1831	4.75718	0.264875	0.0100476	0.0905292	0.0449089	0.0905292	0.162957	0.000381631	SPON1
DEPDC1B	-0.402459	0.0950392	6.08021	0.0684872	0.00214427	0.0245995	0.0249531	0.0249531	0.193318	0.000463515	DEPDC1B
LINC01670	-0.829135	0.197543	5.8545	0.293918	0.00757695	0.109493	0.0269701	0.109493	0.205589	0.000518945	LINC01670
ZNF781	-0.696887	0.166359	4.80274	0.207929	0.0329035	0.0501228	0.0439946	0.0501228	0.205589	0.000527329	ZNF781
CPTP	0.544118	0.130056	4.81343	0.101831	0.00696096	0.0162338	0.0437828	0.0437828	0.079932	0.000120339	CPTP
AJAP1	2.62787	0.634093	2.87874	2.97994	0.802007	0.404213	0.102937	0.404213	0.210865	0.000575702	AJAP1
ADGRA1	0.768381	0.186292	5.28988	0.25567	0.00592153	0.0981928	0.0348125	0.0981928	0.213188	0.000598454	ADGRA1
TPM3P9	0.715566	0.17412	5.07261	0.222331	0.0116223	0.0793313	0.0388523	0.0793313	0.213188	0.000616391	TPM3P9
CSAG3	3.45929	0.842053	2.45669	5.19743	0.686456	1.4407	0.124642	1.4407	0.213188	0.000618144	CSAG3
SMN1	0.438214	0.107389	7.72888	0.0838244	0.00346857	0.0311289	0.0192568	0.0311289	0.216769	0.0006527	SMN1
H6PD	-0.36627	0.0907472	6.51732	0.0517299	0.00259157	0.0140653	0.0221136	0.0221136	0.151531	0.000291223	H6PD
ZXDA	3.59974	0.896875	2.4935	5.7278	0.0169955	2.39616	0.12259	2.39616	0.234492	0.000745291	ZXDA
GUSBP13	3.08753	0.772274	2.04739	4.22643	0.759731	1.02949	0.1497	1.02949	0.23774	0.00076887	GUSBP13
ZDHHC11B	0.661037	0.165549	4.1742	0.184867	0.023956	0.0483064	0.058263	0.058263	0.210321	0.000551193	ZDHHC11B
BRME1	0.616539	0.155272	5.08125	0.163758	0.0336401	0.0324576	0.0386885	0.0386885	0.215212	0.000636012	BRME1
LACC1	1.93414	0.487006	1.66736	1.66709	0.231139	0.480385	0.177078	0.480385	0.246321	0.000810482	LACC1
FLYWCH1	0.416123	0.104936	6.25988	0.0643427	0.00941342	0.00941589	0.0236212	0.0236212	0.148733	0.000265387	FLYWCH1
ACSF3	-0.488123	0.123578	6.30806	0.106631	0.00755679	0.0382577	0.0233006	0.0382577	0.247174	0.000846113	ACSF3
SCN4B	-0.591944	0.151252	4.82402	0.147564	0.025058	0.0321436	0.043574	0.043574	0.210865	0.000576133	SCN4B
TSPAN33	0.464163	0.118774	5.47302	0.0972324	0.0102181	0.0321034	0.0317281	0.0321034	0.253878	0.000920154	TSPAN33
GAS1	0.378537	0.097848	6.44853	0.0651906	0.0016312	0.0270915	0.0224645	0.0270915	0.266523	0.000995708	GAS1
TAF1C	0.475305	0.12318	7.76724	0.102995	0.0126479	0.0328723	0.0192421	0.0328723	0.267515	0.00101593	TAF1C
SOX1	0.311032	0.0807373	8.22357	0.0286798	0.000265081	0.00226047	0.0192904	0.0192904	0.0986228	0.000155553	SOX1
KIAA2026	0.376091	0.0976037	6.01653	0.0497037	0.00309856	0.00914211	0.0254809	0.0254809	0.148733	0.00025737	KIAA2026
RAB15	-0.481115	0.125746	5.90058	0.106252	0.00767804	0.0397582	0.0265242	0.0397582	0.277887	0.00108465	RAB15
P2RX3	-1.21386	0.318534	3.48698	0.67857	0.0647254	0.239666	0.0784858	0.239666	0.282467	0.00111866	P2RX3
MACIR	0.335416	0.0879736	6.58502	0.0401221	0.00141807	0.00896511	0.0218	0.0218	0.151531	0.000296572	MACIR
KNOP1	0.374216	0.0984415	6.20789	0.0622168	0.00508833	0.0213388	0.0239839	0.0239839	0.253837	0.0008917	KNOP1
SMN2	0.349025	0.0923355	9.79196	0.0544772	0.00271728	0.0206621	0.0228602	0.0228602	0.256795	0.000945046	SMN2
STBD1	-1.92898	0.512783	1.23621	1.73193	0.525181	0.263657	0.21381	0.263657	0.295326	0.00123505	STBD1
ZNF732	-0.65854	0.175784	3.92075	0.18416	0.0276597	0.0448138	0.0650399	0.0650399	0.232788	0.000726896	ZNF732
IFIT5	0.406354	0.109414	5.48132	0.0563891	0.00431561	0.00817536	0.0315989	0.0315989	0.151531	0.000322387	IFIT5
ZNF876P	-0.486546	0.13121	5.00024	0.109299	0.0114258	0.037785	0.0402227	0.0402227	0.29444	0.00121493	ZNF876P
HTRA1	0.605918	0.163586	7.31064	0.173111	0.00117847	0.0791027	0.0196436	0.0791027	0.311304	0.00138867	HTRA1
SVIL2P	2.57833	0.699088	1.67996	3.14592	0.0701974	1.39597	0.1761	1.39597	0.313604	0.0014341	SVIL2P
CATSPER2P1	-0.700141	0.19014	5.26528	0.232289	0.0331456	0.0753135	0.0352552	0.0753135	0.313604	0.00145139	CATSPER2P1
LRRC37A2	0.301284	0.0826765	7.77853	0.0423554	0.00126786	0.0180914	0.0192383	0.0192383	0.310143	0.0013567	LRRC37A2
SLX1A	0.348444	0.0959579	7.22587	0.0582251	0.00359062	0.0240331	0.019789	0.0240331	0.336121	0.00161051	SLX1A
SERF1B	0.304936	0.0838734	7.73944	0.0351421	0.00185175	0.00890874	0.0192525	0.0192525	0.205589	0.00052622	SERF1B
MEF2B	0.558295	0.153822	5.08657	0.143794	0.0323958	0.0322698	0.0385875	0.0385875	0.303665	0.00128686	MEF2B
MYORG	0.534758	0.147843	6.64279	0.137602	0.000806448	0.0647663	0.0215541	0.0647663	0.339089	0.00165774	MYORG
H2BC9	-0.518228	0.143345	5.17926	0.129283	0.00600213	0.055641	0.0368395	0.055641	0.339089	0.00166387	H2BC9
LPAR6	-1.0611	0.294132	3.21782	0.54302	0.0337256	0.225816	0.0884044	0.225816	0.340151	0.00169025	LPAR6
RGCC	2.41053	0.670086	2.38086	2.80931	0.441245	0.9058	0.128971	0.9058	0.340151	0.00172598	RGCC
NPIPA3	-0.624248	0.173926	5.08658	0.188778	0.0415121	0.0492382	0.0385873	0.0492382	0.342125	0.00175507	NPIPA3
BTNL9	1.06791	0.298596	2.57942	0.543569	0.149561	0.106234	0.117918	0.117918	0.336121	0.00161182	BTNL9
RP9P	0.390953	0.10953	6.34142	0.0744031	0.00286537	0.0331248	0.0230871	0.0331248	0.352448	0.00182768	RP9P
RNASEL	-0.719076	0.202559	3.49189	0.252919	0.0366363	0.0864537	0.0783167	0.0864537	0.355304	0.00190193	RNASEL
TMEM51	0.713047	0.200582	4.60053	0.248391	0.0123622	0.108337	0.0481936	0.108337	0.355304	0.00188278	TMEM51
ZSCAN26	0.314448	0.0885062	7.22425	0.0428474	0.00370796	0.0137608	0.0197921	0.0197921	0.267515	0.00102925	ZSCAN26
KCNN3	0.665809	0.188581	5.93642	0.21789	0.0160218	0.0906666	0.0261899	0.0906666	0.365113	0.00197897	KCNN3
PRSS35	1.07506	0.305266	5.71305	0.569356	0.00464256	0.27492	0.0284611	0.27492	0.365113	0.00201551	PRSS35
LINC02981	-0.829464	0.236268	3.67545	0.339883	0.0543691	0.113099	0.0722875	0.113099	0.366828	0.00206178	LINC02981
SUPT16HP1	0.638202	0.18187	4.2774	0.201292	0.0197529	0.0794772	0.0556724	0.0794772	0.366828	0.00206847	SUPT16HP1
COL23A1	-1.39228	0.39728	2.91781	0.959113	0.0862706	0.387223	0.101135	0.387223	0.366828	0.00208807	COL23A1
SSTR2	0.47634	0.13609	6.03669	0.112392	0.00333159	0.0522297	0.0253104	0.0522297	0.366828	0.0021068	SSTR2
PARPBP	-0.420407	0.120112	5.49897	0.0655129	0.0119527	0.00708898	0.0313276	0.0313276	0.217965	0.000668455	PARPBP
LEF1	-0.327323	0.0945604	8.72962	0.0536065	0.000369321	0.0264557	0.0198351	0.0264557	0.386009	0.00228153	LEF1
SOX2	0.291031	0.0840038	9.28932	0.0334042	8.66135e-05	0.0112484	0.0210833	0.0210833	0.247174	0.000854511	SOX2
C3orf70	0.553802	0.16008	4.12872	0.123575	0.0174411	0.0264821	0.0594358	0.0594358	0.253878	0.000919892	C3orf70
STK38L	-0.386651	0.111761	5.47826	0.0672025	0.00582493	0.023248	0.0316464	0.0316464	0.310143	0.00136619	STK38L
H4C12	-0.433795	0.125477	5.06577	0.0807618	0.00825115	0.0241335	0.0389821	0.0389821	0.282467	0.00114283	H4C12
NCAM2	-0.831443	0.241007	4.46874	0.346947	0.0434152	0.130838	0.0511286	0.130838	0.391705	0.00233704	NCAM2
MICA	-0.793698	0.231947	7.6886	0.318533	0.00261675	0.158782	0.0192753	0.158782	0.411161	0.00247611	MICA
PCDHA10	-0.407376	0.119028	5.15493	0.0794751	0.00520737	0.0324285	0.0372956	0.0372956	0.355304	0.00188781	PCDHA10
BACH1-AS1	1.19888	0.350827	2.57262	0.696466	0.250958	0.0839606	0.118282	0.118282	0.365113	0.00200563	BACH1-AS1
LINC00680	-3.30959	0.969693	4.39182	5.55175	0.992242	1.82867	0.0529149	1.82867	0.411161	0.00252189	LINC00680
LANCL2	0.467116	0.137137	4.81873	0.0802032	0.0127413	0.010023	0.0436782	0.0436782	0.246321	0.000824092	LANCL2
KIFBP	0.301902	0.0893441	6.57638	0.0375386	0.00210871	0.0118402	0.0218384	0.0218384	0.282467	0.00114978	KIFBP
TMEM134	0.367807	0.109091	6.14013	0.0693521	0.00424068	0.031462	0.0244839	0.031462	0.425596	0.00274804	TMEM134
FAM217B	0.569839	0.169704	5.13416	0.167103	0.00588058	0.0805174	0.0376868	0.0805174	0.433364	0.00282723	FAM217B
ZNF702P	0.503756	0.150342	4.26056	0.130854	0.0106492	0.057159	0.0560884	0.057159	0.436083	0.00286929	ZNF702P
UTP14C	0.285337	0.0851002	6.91811	0.0344751	0.00114854	0.0123489	0.0205776	0.0205776	0.30515	0.00131017	UTP14C
ZNF621	0.352294	0.105603	5.78471	0.0642631	0.00444396	0.0290122	0.0276815	0.0290122	0.444752	0.00295833	ZNF621
FGFR2	0.286248	0.086063	8.66307	0.039531	0.00248751	0.0164151	0.019733	0.019733	0.370987	0.0021628	FGFR2
RASSF10	0.576882	0.173731	3.85496	0.172158	0.0236479	0.0658882	0.0668992	0.0668992	0.444752	0.00297592	RASSF10
NOC4L	0.336694	0.101475	6.70669	0.0590002	0.00292846	0.027963	0.021302	0.027963	0.451452	0.0030711	NOC4L
C9orf24	1.0192	0.308718	3.66535	0.543227	0.211308	0.0746134	0.0726054	0.0746134	0.459786	0.00317907	C9orf24
HECW1	-0.359398	0.109452	6.57998	0.0678994	0.00354948	0.0323898	0.0218224	0.0323898	0.466318	0.00329883	HECW1
RFPL3S	0.781312	0.237979	3.98908	0.320942	0.0586292	0.111273	0.0631552	0.111273	0.466318	0.00330224	RFPL3S
SLITRK2	-3.92843	1.20369	4.81693	8.16036	0.102572	4.24405	0.0437136	4.24405	0.473754	0.00343881	SLITRK2
CPT1B	-0.74655	0.229539	6.02554	0.295696	0.00757518	0.15049	0.0254043	0.15049	0.473754	0.0035205	CPT1B
SLC1A3	0.506996	0.156414	7.65299	0.136827	0.000386755	0.0730094	0.0192943	0.0730094	0.473754	0.00360232	SLC1A3
PTPRN2	2.40078	0.739761	5.40629	3.06442	0.572999	1.06874	0.0328031	1.06874	0.473754	0.00357257	PTPRN2
SMIM43	1.47286	0.45467	1.3926	1.15542	0.180571	0.439604	0.199725	0.439604	0.473754	0.00361714	SMIM43
PINLYP	0.722691	0.222814	3.5684	0.277839	0.0509621	0.0979761	0.0757369	0.0979761	0.473754	0.00358653	PINLYP
SPATA18	-0.977972	0.302865	2.10793	0.51101	0.0786323	0.19655	0.145721	0.19655	0.473754	0.00369597	SPATA18
FAHD1	0.35587	0.110151	5.48798	0.0497485	0.00490374	0.0118266	0.0314959	0.0314959	0.313604	0.00144085	FAHD1
TNFRSF6B	2.89381	0.895001	2.15142	4.46848	2.05161	0.351471	0.142924	0.351471	0.473754	0.00366342	TNFRSF6B
RPS4XP13	-1.29934	0.403598	1.309	0.831853	0.281533	0.12702	0.207142	0.207142	0.423103	0.00266592	RPS4XP13
HPCAL4	-0.59332	0.184948	5.81239	0.189296	0.00365386	0.0989633	0.0273941	0.0989633	0.473754	0.00386178	HPCAL4
USP51	1.15965	0.361504	2.53803	0.723175	0.120896	0.27116	0.120148	0.27116	0.473754	0.00386333	USP51
GRIN3A	-1.66495	0.519955	1.6113	1.49335	0.398954	0.412107	0.181493	0.412107	0.473754	0.00390991	GRIN3A
U2AF1L4	0.374577	0.117158	6.64164	0.0715169	0.0196191	0.016957	0.0215588	0.0215588	0.453419	0.00310977	U2AF1L4
FGD6	-0.554564	0.173394	5.15061	0.1409	0.0528202	0.00990772	0.0373767	0.0373767	0.370987	0.00217205	FGD6
FASN	-0.421412	0.132157	8.20475	0.0960663	0.0223246	0.030072	0.0192803	0.030072	0.473754	0.00402087	FASN
P2RY1	0.923447	0.290224	3.96663	0.462288	0.0241728	0.228518	0.0637698	0.228518	0.473754	0.00407909	P2RY1
PCDH8	1.09062	0.343551	3.72657	0.610688	0.283379	0.0315445	0.0707039	0.0707039	0.466318	0.00327673	PCDH8
ADAL	0.401218	0.126704	5.22191	0.063532	0.0121142	0.0094782	0.0360476	0.0360476	0.340151	0.00170719	ADAL
CABCOCO1	1.791	0.564832	2.65808	1.74492	0.669387	0.287718	0.113785	0.287718	0.473754	0.00417381	CABCOCO1
PRAG1	0.257997	0.0814222	7.57231	0.0190101	0.000541086	0.000401295	0.0193477	0.0193477	0.321547	0.00150607	PRAG1
SPRY1	0.475894	0.150395	6.09082	0.123454	0.00258734	0.065269	0.0248681	0.065269	0.475828	0.00423157	SPRY1
IFITM3	-0.285151	0.0902488	6.96352	0.044389	0.00126618	0.0231683	0.0204366	0.0231683	0.475828	0.00427314	IFITM3
DHX37	-0.685776	0.217332	6.90086	0.257078	0.104659	0.037041	0.0206321	0.037041	0.475828	0.00431071	DHX37
CCDC88B	0.339318	0.108103	6.008	0.0621817	0.00950498	0.0243539	0.0255539	0.0255539	0.473754	0.00414617	CCDC88B
LY6E	0.83351	0.266341	6.29495	0.382941	0.0051103	0.207702	0.0233864	0.207702	0.488767	0.00455136	LY6E
SIPA1L1	0.349045	0.111721	6.12979	0.0672675	0.00341224	0.0340323	0.024563	0.0340323	0.4912	0.00460141	SIPA1L1
ANLN	-0.319723	0.102982	6.04576	0.053015	0.00658079	0.0210689	0.0252348	0.0252348	0.473754	0.00367697	ANLN
SRRT	0.258873	0.0833815	8.74745	0.0372381	0.000525113	0.0203323	0.019864	0.0203323	0.494303	0.00479421	SRRT
CKS2	-0.251349	0.0807081	8.07473	0.0339465	0.00031215	0.0180761	0.0192293	0.0192293	0.473754	0.00414974	CKS2
HAT1	0.262971	0.0847049	7.01831	0.0315806	0.0012508	0.0127418	0.020274	0.020274	0.412709	0.00255695	HAT1
BTG1	0.262048	0.084371	8.5578	0.0381419	0.0010135	0.0203419	0.0195907	0.0203419	0.494303	0.00478198	BTG1
TRAPPC2L	-0.298863	0.0959626	7.65237	0.0494747	0.00502468	0.0226018	0.0192946	0.0226018	0.494303	0.0046978	TRAPPC2L
ZNF619	0.47716	0.153681	4.11401	0.122236	0.0110347	0.0551205	0.0598192	0.0598192	0.473754	0.00417252	ZNF619
TLE3	0.501978	0.16205	8.39308	0.140341	0.00585643	0.0729244	0.0194143	0.0729244	0.494303	0.00486514	TLE3
SYN2	0.907857	0.293071	3.29045	0.437347	0.172075	0.0617454	0.0855963	0.0855963	0.473754	0.00402139	SYN2
CRACR2B	-0.422309	0.136129	5.26611	0.0991791	0.0166	0.0389936	0.0352401	0.0389936	0.494303	0.00481852	CRACR2B
DOK6	-0.499729	0.161392	5.59411	0.139147	0.00502	0.0731226	0.0299524	0.0731226	0.494303	0.00487853	DOK6
HS6ST3	1.26694	0.410021	4.83526	0.896267	0.0140156	0.490335	0.0433531	0.490335	0.495397	0.00494458	HS6ST3
NAPRT	-1.79293	0.581013	6.59864	1.79737	0.0257369	0.986992	0.0217403	0.986992	0.496877	0.00498705	NAPRT
ADAMTS8	0.707564	0.230769	3.24189	0.260531	0.0723009	0.0640894	0.0874628	0.0874628	0.473754	0.00389674	ADAMTS8
SPC24	-0.308689	0.100804	6.25187	0.041769	0.00680841	0.0105509	0.0236759	0.0236759	0.412709	0.00257742	SPC24
PRMT3	-0.291549	0.0952248	6.68884	0.0479123	0.00149868	0.0257046	0.0213705	0.0257046	0.508611	0.00524663	PRMT3
GSTM4	0.295238	0.0965704	6.10383	0.0481185	0.00321252	0.0235683	0.024765	0.024765	0.494303	0.00484894	GSTM4
CD72	0.627073	0.205376	3.20618	0.194897	0.0376742	0.0587462	0.088864	0.088864	0.473754	0.00343016	CD72
NEUROG1	0.654687	0.214786	4.37525	0.242712	0.0156236	0.122775	0.0533067	0.122775	0.517737	0.0053985	NEUROG1
KIF6	-1.14307	0.375847	2.48528	0.672339	0.300737	0.0468525	0.123045	0.123045	0.473754	0.00388576	KIF6
ABCF3	0.329502	0.108451	5.87821	0.0475636	0.00854656	0.0112019	0.0267383	0.0267383	0.425596	0.00271984	ABCF3
EMILIN3	0.255815	0.0842462	6.98904	0.0303588	0.000933251	0.0128291	0.020359	0.020359	0.448091	0.00302325	EMILIN3
NMU	-0.467443	0.154334	6.12659	0.124552	0.0244895	0.0469672	0.0245876	0.0469672	0.528963	0.0056221	NMU
SLC44A2	0.384068	0.126742	10.2281	0.0840389	0.000744494	0.0474459	0.0249926	0.0474459	0.528963	0.00560395	SLC44A2
F3	0.510872	0.16897	5.64989	0.149045	0.018922	0.0667307	0.0292195	0.0667307	0.528963	0.00568543	F3
SH3RF3-AS1	0.754043	0.24965	3.20597	0.325046	0.0527837	0.134192	0.0888724	0.134192	0.528963	0.00572203	SH3RF3-AS1
ZNF37BP	-0.322396	0.106895	5.91845	0.0382134	0.0079232	0.00292986	0.0263561	0.0263561	0.411161	0.00250401	ZNF37BP
ACSM3	1.19203	0.396659	1.69933	0.588079	0.297409	-0.0768011	0.174606	0.174606	0.425596	0.00275282	ACSM3
RGPD5	-0.431391	0.143363	8.14346	0.106807	0.0129767	0.0486818	0.019252	0.0486818	0.530329	0.00585967	RGPD5
CHRD	0.624987	0.20753	3.52837	0.199575	0.0521317	0.0502182	0.0770745	0.0770745	0.473754	0.00397341	CHRD
S1PR1	0.414417	0.137842	6.27584	0.098658	0.0013374	0.0556638	0.0235133	0.0556638	0.530329	0.00589202	S1PR1
PABPC5	0.498612	0.165785	4.02501	0.136985	0.0202731	0.0558259	0.0621812	0.0621812	0.500138	0.00504768	PABPC5
UNC5C	-1.64988	0.548782	3.34944	1.56374	0.0877877	0.815696	0.0833888	0.815696	0.530329	0.00589238	UNC5C
MCM8	-0.274528	0.0914655	6.35918	0.0381659	0.002121	0.0172517	0.0229768	0.0229768	0.473754	0.00394047	MCM8
SLBP	0.259783	0.0865796	6.76392	0.0354057	0.00139656	0.0173036	0.0210915	0.0210915	0.475828	0.00435127	SLBP
FRG1CP	3.90998	1.30751	3.31322	8.83192	0.00393886	5.1248	0.0847367	5.1248	0.538414	0.00609446	FRG1CP
RGPD8	-0.846012	0.28326	5.05063	0.414027	0.140841	0.0998677	0.0392692	0.0998677	0.539966	0.00614214	RGPD8
KANK1	-0.881054	0.295883	5.44295	0.450471	0.0944756	0.168165	0.0322048	0.168165	0.542348	0.00625939	KANK1
PKIB	-0.621661	0.209542	6.32163	0.225148	0.00686294	0.124861	0.0232129	0.124861	0.54486	0.00640532	PKIB
JUP	-0.434149	0.146458	6.22083	0.109905	0.00354503	0.060805	0.0238919	0.060805	0.54486	0.00643821	JUP
SBNO1-AS1	0.768118	0.258915	4.46134	0.343739	0.0534601	0.147651	0.0512979	0.147651	0.54486	0.00640632	SBNO1-AS1
LINC02568	-0.717331	0.242007	2.75101	0.257527	0.0666271	0.0622833	0.109075	0.109075	0.473754	0.00407266	LINC02568
C1QTNF6	0.388909	0.131509	5.59918	0.0884173	0.0206193	0.0312646	0.0298833	0.0312646	0.54486	0.0065344	C1QTNF6
SLC2A8	0.271223	0.091746	7.08225	0.0401581	0.0051487	0.0169566	0.0201033	0.0201033	0.508304	0.00518677	SLC2A8
UCN	0.804691	0.272198	3.22174	0.378667	0.0588682	0.163407	0.0882502	0.163407	0.54486	0.00654826	UCN
TUBA1C	-0.486527	0.164632	5.88523	0.138476	0.00958244	0.0717283	0.0266707	0.0717283	0.54486	0.00656238	TUBA1C
HERC2P9	0.29465	0.100131	7.55777	0.0510219	0.00738418	0.0226943	0.0193589	0.0226943	0.554367	0.00673871	HERC2P9
TAF8	-0.396466	0.13495	5.73347	0.0925366	0.00775965	0.0468751	0.0282328	0.0468751	0.554891	0.00680695	TAF8
LY75	1.10685	0.377533	0.911746	0.598706	0.181497	0.109547	0.246097	0.246097	0.473754	0.00411443	LY75
HIBADH	0.345991	0.118485	5.1962	0.0470981	0.00559266	0.0103023	0.0365238	0.0365238	0.473754	0.00342219	HIBADH
FAM72A	-0.322021	0.11041	6.42872	0.0446642	0.013999	0.0040224	0.0225723	0.0225723	0.473754	0.00360819	FAM72A
PKD1P6-NPIPP1	0.280635	0.0962656	7.3029	0.0397113	0.00814538	0.0119102	0.0196558	0.0196558	0.487615	0.00451344	PKD1P6-NPIPP1
MID2	-0.630076	0.216382	3.91845	0.196678	0.0753595	0.0218875	0.0651042	0.0651042	0.476858	0.00438729	MID2
RITA1	0.456966	0.157019	6.13968	0.124191	0.0329031	0.0410617	0.0244873	0.0410617	0.58281	0.00721445	RITA1
HDAC4	-0.44346	0.15319	5.21832	0.0870148	0.034288	0.0024312	0.0361138	0.0361138	0.473754	0.00390674	HDAC4
PTGR2	-0.390616	0.134824	6.03101	0.0911882	0.00959625	0.0449366	0.0253581	0.0449366	0.593981	0.00741551	PTGR2
DTWD2	0.516201	0.178345	3.80011	0.117539	0.026926	0.0224278	0.068495	0.068495	0.473754	0.00390079	DTWD2
SOX1-OT	0.581094	0.200629	3.41588	0.178099	0.0397773	0.0548301	0.0809785	0.0809785	0.506856	0.00514374	SOX1-OT
MTR	-0.278419	0.0963718	7.09064	0.0464706	0.00145649	0.0264061	0.0200823	0.0264061	0.596903	0.00754495	MTR
MYCN	0.239818	0.0830592	7.35983	0.0271252	0.00112504	0.0114588	0.0195715	0.0195715	0.475828	0.00426879	MYCN
INTS5	0.313752	0.10927	5.49388	0.0552977	0.0044142	0.0268812	0.0314054	0.0314054	0.542348	0.00625996	INTS5
TMTC3	-0.343153	0.119878	4.94325	0.0589112	0.00182251	0.0276537	0.0412897	0.0412897	0.495397	0.00491729	TMTC3
ANK2	0.539622	0.188421	7.92725	0.176241	0.0299109	0.0765971	0.0192121	0.0765971	0.611743	0.00795483	ANK2
MICE	-1.65234	0.576711	1.36068	1.65168	0.1104	0.887388	0.202527	0.887388	0.611743	0.00793486	MICE
RAB7B	-0.473521	0.165434	5.24801	0.135793	0.0222139	0.0598914	0.035569	0.0598914	0.611743	0.00798193	RAB7B
DNAJB1	-0.231448	0.0809659	8.49701	0.02104	0.000147334	0.00692624	0.0195191	0.0195191	0.473754	0.00415825	DNAJB1
CCDC122	0.614507	0.215103	3.88082	0.206111	0.0726467	0.0407903	0.0661617	0.0661617	0.530329	0.00592929	CCDC122
POLR2J3	0.248971	0.0871046	8.72608	0.0278038	0.00293223	0.00905595	0.0198294	0.0198294	0.475828	0.0043435	POLR2J3
PIPOX	0.521508	0.182706	3.79889	0.146288	0.0316138	0.0477117	0.0685309	0.0685309	0.528998	0.0057519	PIPOX
AP5Z1	0.315879	0.110621	6.27989	0.0605862	0.0124909	0.02422	0.0234862	0.02422	0.615295	0.00809689	AP5Z1
SHFL	0.537136	0.188589	4.89712	0.175684	0.0376444	0.0690529	0.0421588	0.0690529	0.619032	0.00822298	SHFL
CPSF6	0.325824	0.114568	8.75869	0.064751	0.0057557	0.0336221	0.0198827	0.0336221	0.619032	0.00829718	CPSF6
PPP2R2B	0.380056	0.133748	6.78811	0.0881807	0.00182533	0.0518406	0.0210062	0.0518406	0.619032	0.00833835	PPP2R2B
MAP3K2-DT	0.757675	0.267085	3.19173	0.351113	0.0739099	0.140093	0.089438	0.140093	0.619032	0.0084222	MAP3K2-DT
FRG1BP	2.9745	1.05042	3.56019	5.4222	0.132765	3.17737	0.076009	3.17737	0.621357	0.00851342	FRG1BP
CYBA	-0.345954	0.122259	8.62499	0.0734062	0.0127455	0.032096	0.0196789	0.032096	0.621357	0.00855001	CYBA
DDX60	0.609501	0.215876	3.56755	0.228413	0.0492327	0.0905742	0.075765	0.0905742	0.62155	0.0086644	DDX60
PHLDA1	0.24695	0.0875626	9.80146	0.0243096	0.000101181	0.00834398	0.0229005	0.0229005	0.494303	0.00469818	PHLDA1
ASIC3	0.41316	0.146621	5.84965	0.105185	0.023056	0.041437	0.0270181	0.041437	0.626307	0.00876565	ASIC3
AKR7A2P1	-0.53645	0.190432	3.57719	0.154319	0.0333465	0.0500705	0.0754467	0.0754467	0.538414	0.00607687	AKR7A2P1
MRPL30P1	-0.8398	0.297826	2.42274	0.305352	0.139537	-0.0152285	0.126563	0.126563	0.494303	0.00473067	MRPL30P1
ETV4	-0.32936	0.116998	7.67127	0.0669172	0.000788455	0.0402772	0.0192842	0.0402772	0.627426	0.00881751	ETV4
STARD10	-0.281634	0.100232	6.05514	0.0473926	0.0049819	0.0233547	0.0251572	0.0251572	0.611779	0.0080165	STARD10
F8A1	0.40021	0.142381	5.19974	0.0823604	0.0243595	0.0181865	0.0364579	0.0364579	0.528963	0.00569914	F8A1
GRIK2	-1.22966	0.438393	4.91653	0.936533	0.173029	0.403537	0.0417907	0.403537	0.633565	0.00900853	GRIK2
PTPRM	0.643021	0.229243	7.04881	0.256091	0.0031639	0.154494	0.02019	0.154494	0.633565	0.00900771	PTPRM
SV2C	-0.676033	0.241359	5.1647	0.283517	0.0113751	0.163388	0.0371121	0.163388	0.63394	0.00908456	SV2C
NTPCR	-0.682946	0.243744	7.05185	0.289234	0.00180853	0.176424	0.0201819	0.176424	0.63394	0.00906615	NTPCR
ACYP2	0.290248	0.103739	6.18771	0.0523261	0.00402765	0.0282579	0.0241295	0.0282579	0.635606	0.00914388	ACYP2
CD99	0.227528	0.0814757	7.77038	0.0246474	0.000673836	0.0109076	0.019241	0.019241	0.517737	0.00539214	CD99
COL4A6	-0.235884	0.0844814	8.94722	0.0306446	0.0011755	0.0158412	0.0202358	0.0202358	0.552727	0.00668796	COL4A6
ZNG1A	0.246174	0.0882495	7.26238	0.0235362	0.00364092	0.00406844	0.019723	0.019723	0.508611	0.00522262	ZNG1A
FLRT2	0.476474	0.170838	4.31608	0.141513	0.0200645	0.0674921	0.0547268	0.0674921	0.642558	0.00931555	FLRT2
POT1	0.344493	0.123715	5.56227	0.0632996	0.0155209	0.0185061	0.0303956	0.0303956	0.54486	0.00637179	POT1
PGM3	0.30545	0.110021	7.20906	0.034413	0.0164929	-0.00662853	0.0198212	0.0198212	0.518639	0.00543683	PGM3
WASH8P	0.775829	0.279627	6.62704	0.377406	0.00461557	0.229958	0.0216193	0.229958	0.657496	0.00960544	WASH8P
ARID3C	0.871227	0.314516	4.95511	0.476792	0.00993814	0.286823	0.0410688	0.286823	0.661192	0.0096963	ARID3C
ZNF22-AS1	0.578995	0.209142	3.27879	0.185143	0.0451806	0.0579058	0.0860405	0.0860405	0.567408	0.00699214	ZNF22-AS1
NUAK1	-0.477027	0.172481	4.55989	0.143196	0.0112993	0.0779499	0.0490819	0.0779499	0.664799	0.00978626	NUAK1
SALL1	0.241843	0.0876017	9.6633	0.0238088	0.000681648	0.00796167	0.0223405	0.0223405	0.528963	0.00568097	SALL1
MRPS9	-0.270898	0.0985564	6.12443	0.0320481	0.00453579	0.00870138	0.0246043	0.0246043	0.530329	0.00584054	MRPS9
IDH1-AS1	-0.565075	0.20553	3.54407	0.202291	0.035866	0.0908611	0.0765467	0.0908611	0.677821	0.0101291	IDH1-AS1
KCNA2	0.80492	0.293031	2.01134	0.255796	0.105486	-0.0184793	0.152116	0.152116	0.530329	0.0059438	KCNA2
AIF1L	0.328959	0.119835	7.92703	0.0686779	0.00258963	0.0404918	0.0192121	0.0404918	0.681404	0.0102207	AIF1L
STARD4	-0.431588	0.157352	6.67895	0.118327	0.000823006	0.0734563	0.0214091	0.0734563	0.682162	0.0102701	STARD4
CRYGD	1.01701	0.371714	3.52504	0.658918	0.044016	0.370499	0.077187	0.370499	0.689472	0.0104186	CRYGD
AFMID	-0.276825	0.101261	5.84078	0.03987	0.00365502	0.0172124	0.0271065	0.0271065	0.554891	0.00678617	AFMID
KANSL2	-0.265326	0.0971584	6.6064	0.0392454	0.00661245	0.0154381	0.0217068	0.0217068	0.596903	0.00758436	KANSL2
LINS1	0.359427	0.131587	4.9873	0.0504945	0.0114796	0.00530808	0.0404662	0.0404662	0.540806	0.00618185	LINS1
UBC	-0.297874	0.109309	9.32016	0.0567855	0.000113165	0.0357322	0.0211734	0.0357322	0.699229	0.0106619	UBC
QPCTL	-0.360089	0.132643	6.02502	0.0833467	0.023209	0.0295732	0.0254087	0.0295732	0.699229	0.0108971	QPCTL
CTSH	0.927985	0.341757	3.91779	0.5534	0.0649799	0.285414	0.0651227	0.285414	0.699229	0.0108832	CTSH
ZNHIT6	0.231956	0.0853633	6.96428	0.0214081	0.00142644	0.00598134	0.0204342	0.0204342	0.54486	0.00647127	ZNHIT6
FAM182A	0.888475	0.327311	3.26855	0.507467	0.101843	0.219555	0.0864324	0.219555	0.699229	0.0109031	FAM182A
NSMCE1	0.237505	0.087375	8.59213	0.0311307	0.00326858	0.0140526	0.0196346	0.0196346	0.596903	0.00762188	NSMCE1
CCDC163	-0.648163	0.238659	4.34001	0.269917	0.0248012	0.146073	0.0541485	0.146073	0.699229	0.0108713	CCDC163
ADHFE1	0.530507	0.195601	4.41635	0.122827	0.0624406	-0.0117619	0.0523392	0.0523392	0.54486	0.00653011	ADHFE1
USP32P3	0.657631	0.242632	3.80597	0.278505	0.0554212	0.12119	0.0683223	0.12119	0.699369	0.0109971	USP32P3
P3H3	-0.27667	0.102284	5.92814	0.0423115	0.00511985	0.018459	0.0262662	0.0262662	0.607931	0.00783049	P3H3
NFAT5	-0.40692	0.150797	6.51639	0.107177	0.0251074	0.0431122	0.0221181	0.0431122	0.70617	0.0112778	NFAT5
APOO	0.34372	0.127351	7.87995	0.076453	0.00712651	0.0415286	0.0192157	0.0415286	0.70617	0.0112651	APOO
MLLT11	-0.219164	0.0811636	8.52583	0.0288363	0.000210488	0.0170995	0.0195521	0.0195521	0.640057	0.00924361	MLLT11
CEACAM19	0.445613	0.165602	4.3806	0.102832	0.0290922	0.0244519	0.0531799	0.0531799	0.593981	0.00741896	CEACAM19
GARS1-DT	0.408691	0.151827	6.36388	0.108421	0.00426744	0.0648868	0.0229481	0.0648868	0.712176	0.0114367	GARS1-DT
VASH2	-0.397854	0.148147	5.40134	0.103027	0.0193153	0.0465278	0.0328852	0.0465278	0.719208	0.0115898	VASH2
CITED2	0.232035	0.0865267	6.99598	0.0342015	0.00212214	0.0193475	0.0203384	0.0203384	0.699229	0.0108647	CITED2
DUSP16	0.409702	0.152998	5.25664	0.10962	0.0324893	0.0377357	0.0354119	0.0377357	0.723572	0.0117795	DUSP16
ASMTL-AS1	-0.388017	0.144903	5.0549	0.0983255	0.0118636	0.0511274	0.0391884	0.0511274	0.723572	0.0117811	ASMTL-AS1
CRTAC1	0.992654	0.371858	2.70384	0.645857	0.285974	0.12886	0.111442	0.12886	0.724544	0.0119897	CRTAC1
POU3F2	0.383314	0.143378	7.11946	0.0961369	0.000863422	0.0608083	0.020013	0.0608083	0.724544	0.0118888	POU3F2
TAS2R19	-0.493383	0.184598	3.90459	0.159325	0.0219795	0.0802502	0.0654918	0.0802502	0.724544	0.0119067	TAS2R19
CROCCP2	0.25033	0.0937889	7.45414	0.0410806	0.00156095	0.0248281	0.0194556	0.0248281	0.724544	0.011999	CROCCP2
PGA3	1.4417	0.539701	3.11848	1.36125	0.229267	0.644565	0.0924126	0.644565	0.724544	0.0119432	PGA3
AMOTL2	0.327883	0.123069	5.21217	0.0500066	0.0092107	0.0135444	0.0362276	0.0362276	0.596903	0.00753123	AMOTL2
MYH11	-0.766997	0.288941	3.62015	0.388132	0.141028	0.109433	0.0740467	0.109433	0.725548	0.0123735	MYH11
HSD17B12	-0.243158	0.0917899	6.4124	0.0344721	0.00261267	0.0175688	0.0226635	0.0226635	0.64813	0.00943247	HSD17B12
TMSB15A	-0.219112	0.0822975	8.25397	0.0315652	0.000282111	0.0200365	0.0193084	0.0200365	0.725548	0.0121682	TMSB15A
CAPN2	-0.24156	0.0910695	7.40375	0.0385331	0.00381785	0.0210631	0.019514	0.0210631	0.725548	0.0124266	CAPN2
LARP6	0.440684	0.165728	5.37139	0.127871	0.00609117	0.0763064	0.033389	0.0763064	0.725548	0.0122549	LARP6
SPRY3	0.393005	0.147995	4.40954	0.0749219	0.0132087	0.0228694	0.0524985	0.0524985	0.606411	0.0077771	SPRY3
SLITRK4	-0.869687	0.327727	3.6766	0.499202	0.0235495	0.298666	0.0722517	0.298666	0.725548	0.012395	SLITRK4
CDC42EP4	0.431207	0.162806	8.15077	0.122999	0.00883903	0.0706784	0.019255	0.0706784	0.727172	0.0125291	CDC42EP4
C11orf96	0.691933	0.260672	3.2671	0.315892	0.0508298	0.153019	0.0864883	0.153019	0.725548	0.0123758	C11orf96
MZT1	-0.228894	0.0864075	6.73816	0.028035	0.0012141	0.0139067	0.0211847	0.0211847	0.619032	0.00841638	MZT1
FAM72D	-0.518433	0.195548	5.99807	0.17759	0.0358273	0.0788894	0.0256397	0.0788894	0.725548	0.0124606	FAM72D
CCDC18-AS1	0.335607	0.126133	5.85694	0.053271	0.0207826	0.00402589	0.0269459	0.0269459	0.596903	0.00762056	CCDC18-AS1
KLHL7-DT	-0.657828	0.24783	2.74775	0.243661	0.0750226	0.0631834	0.109237	0.109237	0.627426	0.00885128	KLHL7-DT
METTL9	-0.499091	0.188727	7.2201	0.165074	0.0038774	0.102976	0.0198	0.102976	0.730098	0.0126373	METTL9
NQO2	-0.278297	0.10551	5.67923	0.0364743	0.00453927	0.0123478	0.0288576	0.0288576	0.616352	0.00814517	NQO2
IFITM2	-0.822915	0.311862	5.29692	0.449937	0.00743848	0.284336	0.0346868	0.284336	0.732377	0.0127929	IFITM2
LINC00623	2.22225	0.842405	2.7045	3.28223	0.938522	1.19042	0.111408	1.19042	0.732377	0.0128126	LINC00623
PROSER2	0.335752	0.127466	6.16842	0.0750564	0.0148123	0.0339308	0.0242713	0.0339308	0.732377	0.0129195	PROSER2
LTO1	0.372647	0.141412	5.17385	0.0737863	0.0230516	0.0164536	0.0369406	0.0369406	0.621357	0.00862707	LTO1
ZNG1C	-0.484059	0.183844	5.31259	0.104485	0.0669875	-0.0223477	0.0344088	0.0344088	0.619032	0.00834646	ZNG1C
LINC02249	-0.607516	0.230544	3.56735	0.195749	0.0836806	0.0209201	0.0757716	0.0757716	0.621357	0.00861458	LINC02249
CEP55	-0.351046	0.133475	5.65942	0.0821969	0.0051108	0.0483358	0.0291002	0.0483358	0.732377	0.0130286	CEP55
WDR73	0.244912	0.093094	6.80325	0.0267844	0.00504557	0.00642282	0.0209539	0.0209539	0.619032	0.00840101	WDR73
RFX2	0.602071	0.229147	4.60033	0.242065	0.10452	0.0530048	0.0481979	0.0530048	0.732377	0.0131004	RFX2
ZNF853	0.244273	0.093083	6.64906	0.0399038	0.00124545	0.0247479	0.0215284	0.0247479	0.732377	0.0131891	ZNF853
DGKB	-0.675628	0.257748	5.78474	0.305677	0.0356153	0.163687	0.0276812	0.163687	0.732377	0.0132721	DGKB
ATP6V1H	0.257856	0.0986119	6.72693	0.038642	0.00794686	0.0146125	0.0212261	0.0212261	0.66968	0.00997015	ATP6V1H
C1orf94	1.08672	0.415142	2.06515	0.792104	0.196535	0.320493	0.148522	0.320493	0.732719	0.0133726	C1orf94
LCMT2	0.400747	0.153277	5.12247	0.107874	0.0175958	0.0528857	0.0379076	0.0528857	0.732719	0.0134624	LCMT2
C2orf74	0.672648	0.257165	4.62171	0.303762	0.0311232	0.167278	0.0477365	0.167278	0.732719	0.0134312	C2orf74
LINC02361	1.89664	0.726134	2.47756	2.41908	0.0416551	1.54016	0.123474	1.54016	0.732719	0.0135353	LINC02361
ZNF37A	1.8381	0.70515	4.28681	2.27754	0.0882602	1.40345	0.0554412	1.40345	0.732719	0.0136869	ZNF37A
TROAP	-0.295564	0.113311	7.31515	0.0588412	0.00505005	0.0334679	0.0196367	0.0334679	0.732719	0.0136363	TROAP
GABRG1	-2.54002	0.974333	2.44659	4.34863	0.0454455	2.80253	0.125211	2.80253	0.732719	0.0136796	GABRG1
SRPRA	0.251543	0.0964315	6.00918	0.0204058	0.00235332	0.00111081	0.0255438	0.0255438	0.621357	0.00855816	SRPRA
KCNN2	0.698134	0.269168	2.52153	0.330519	0.0837323	0.133621	0.121048	0.133621	0.742016	0.0140674	KCNN2
LY6G5C	1.01245	0.390217	3.14193	0.69484	0.0835092	0.373298	0.0914484	0.373298	0.742016	0.0140405	LY6G5C
SHMT1	-0.367587	0.141887	5.72099	0.0795015	0.0320243	0.0148911	0.0283714	0.0283714	0.699229	0.0106054	SHMT1
BHLHE40	0.301	0.116344	6.44129	0.0616256	0.0140527	0.0265551	0.0225035	0.0265551	0.743973	0.0142622	BHLHE40
CEP78	-0.217851	0.0841952	7.61	0.0304592	0.00194565	0.0173217	0.0193208	0.0193208	0.725548	0.0124116	CEP78
EIF3CL	0.423207	0.16361	7.25794	0.121851	0.0163873	0.0639178	0.0197308	0.0639178	0.743973	0.0142767	EIF3CL
CORO7	0.335359	0.129708	6.08147	0.0765564	0.00606351	0.0444087	0.024943	0.0444087	0.743973	0.014312	CORO7
DOCK3	0.256574	0.0996501	6.3353	0.0450359	0.00189914	0.0278913	0.0231258	0.0278913	0.748409	0.0146402	DOCK3
IFNLR1	-0.741163	0.287823	1.55078	0.2398	0.062152	0.036831	0.186375	0.186375	0.666617	0.00985021	IFNLR1
SFMBT2	0.486983	0.188983	5.5266	0.162081	0.00984924	0.0972942	0.0309128	0.0972942	0.748409	0.014575	SFMBT2
GGACT	-0.978614	0.380989	2.86354	0.657057	0.134697	0.30076	0.103647	0.30076	0.748409	0.0148305	GGACT
MAPK4	0.538731	0.209691	4.65441	0.199073	0.0612476	0.0706633	0.0470389	0.0706633	0.748409	0.0148132	MAPK4
PABIR1	0.228058	0.0888139	6.51274	0.021343	0.00152785	0.0063464	0.0221359	0.0221359	0.667912	0.00990658	PABIR1
COX6B1P4	-2.24089	0.872132	3.68788	3.44393	0.0552878	2.22656	0.0718988	2.22656	0.748409	0.0148049	COX6B1P4
SCML1	-0.217223	0.0849524	6.98624	0.0293924	0.00128335	0.0168925	0.0203674	0.0203674	0.725548	0.012257	SCML1
CAMK2B	0.986242	0.386502	3.52835	0.629307	0.371077	0.0293587	0.0770753	0.0770753	0.732377	0.0132265	CAMK2B
PCDHA6	-0.325765	0.127595	5.04127	0.0720276	0.00939489	0.0379985	0.0394467	0.0394467	0.748409	0.0146497	PCDHA6
CD274	1.23033	0.48219	1.41785	1.04694	0.16266	0.534862	0.197536	0.534862	0.765188	0.0153738	CD274
PARS2	0.434803	0.170348	3.92484	0.122448	0.0221298	0.0558466	0.0649259	0.0649259	0.732377	0.0132415	PARS2
WASHC1	0.22441	0.0878695	6.86314	0.0290129	0.0024096	0.0143966	0.0207536	0.0207536	0.704479	0.0111167	WASHC1
EIF3EP1	0.400439	0.156923	4.21335	0.106068	0.0166061	0.0519634	0.0572688	0.0572688	0.737043	0.0138382	EIF3EP1
CDO1	0.332173	0.13061	6.93907	0.076617	0.00824594	0.042931	0.0205121	0.042931	0.765188	0.0156449	CDO1
BORA	-0.349423	0.137141	4.58195	0.0701002	0.00782553	0.0326558	0.0485978	0.0485978	0.70617	0.0112212	BORA
VPS11	0.24997	0.0983054	6.66048	0.034285	0.00750949	0.0114585	0.0214823	0.0214823	0.699369	0.0109723	VPS11
TSSK6	0.457088	0.179433	3.96716	0.0994331	0.0328332	0.0138642	0.0637552	0.0637552	0.699229	0.0107051	TSSK6
ATP10A	1.00718	0.395735	2.99144	0.703764	0.0479177	0.421901	0.097834	0.421901	0.765188	0.0155844	ATP10A
OR6K1P	-1.34892	0.52976	1.38389	1.26165	0.419591	0.422347	0.200486	0.422347	0.765188	0.015545	OR6K1P
ROCK1P1	1.75005	0.687792	2.85907	2.12543	0.068251	1.35092	0.103857	1.35092	0.765188	0.0156055	ROCK1P1
ESS2	0.232795	0.0916565	6.32479	0.0254331	0.00201007	0.00970819	0.0231927	0.0231927	0.699229	0.0109169	ESS2
VIL1	0.995908	0.392686	1.09701	0.606053	0.235473	0.133637	0.227134	0.227134	0.725548	0.0123341	VIL1
GPR12	-0.317883	0.125891	5.3299	0.0707823	0.004703	0.0428426	0.0341047	0.0428426	0.765188	0.0162555	GPR12
ZNF266	0.218904	0.0866652	7.49962	0.0335529	0.00110904	0.0214235	0.0194095	0.0214235	0.765188	0.0162285	ZNF266
TP53TG1	-0.3764	0.148848	4.9091	0.0990639	0.0163217	0.0501455	0.0419313	0.0501455	0.765188	0.0161298	TP53TG1
DPYD	-0.385117	0.152479	4.21336	0.0785088	0.0124813	0.0293838	0.0572684	0.0572684	0.70617	0.0113009	DPYD
RPL3P2	1.79695	0.711124	4.97095	2.25982	0.0128209	1.50427	0.0407729	1.50427	0.765188	0.0161921	RPL3P2
PMS2P9	2.49622	0.987962	2.70361	4.3614	1.42047	1.50774	0.111453	1.50774	0.765188	0.0162018	PMS2P9
PPIEL	-0.302389	0.119594	5.30154	0.0617112	0.00830381	0.0321468	0.0346046	0.0346046	0.748409	0.014855	PPIEL
POU2F3	1.13762	0.451236	1.94194	0.908271	0.297366	0.313478	0.156871	0.313478	0.765188	0.016391	POU2F3
LAMTOR5-AS1	-0.57004	0.225973	4.67398	0.216703	0.106565	0.0343244	0.0466261	0.0466261	0.748409	0.0145915	LAMTOR5-AS1
AGAP14P	-1.97576	0.783523	2.4746	2.73893	0.319354	1.52237	0.12364	1.52237	0.765188	0.0163732	AGAP14P
GPR158	0.386058	0.153306	5.14082	0.104746	0.00464123	0.0658672	0.0375613	0.0658672	0.765188	0.0164916	GPR158
NPIPB6	0.690453	0.274205	4.51895	0.335075	0.096804	0.128761	0.0499917	0.128761	0.765188	0.0164984	NPIPB6
ADCY2	0.401905	0.159993	5.51566	0.113865	0.0105376	0.0662559	0.0310756	0.0662559	0.766913	0.0167083	ADCY2
MFAP4	0.495422	0.197343	7.74176	0.173151	0.00233946	0.114494	0.0192516	0.114494	0.766913	0.0167631	MFAP4
SUSD1	-0.400655	0.15968	4.53411	0.113318	0.0195058	0.0569869	0.0496529	0.0569869	0.766947	0.0168104	SUSD1
NNAT	-4.86123	1.93866	4.83539	16.6952	1.80167	9.47354	0.0433506	9.47354	0.766947	0.0168671	NNAT
TOM1	0.282917	0.113016	5.71121	0.0482138	0.00983577	0.0191868	0.0284821	0.0284821	0.732377	0.0129014	TOM1
LOX	0.811247	0.32402	5.09693	0.465821	0.0143698	0.300597	0.038391	0.300597	0.768675	0.0170035	LOX
PDGFRB	0.351475	0.140459	5.70727	0.0874968	0.027561	0.0316251	0.0285273	0.0316251	0.768675	0.0170522	PDGFRB
KATNBL1	-0.220261	0.0880422	6.56939	0.0225155	0.00138447	0.00882813	0.0218698	0.0218698	0.725548	0.0120908	KATNBL1
BET1L	0.318285	0.12707	5.12238	0.0397199	0.0105312	0.00276907	0.0379093	0.0379093	0.723572	0.0117474	BET1L
MALRD1	-1.01357	0.405305	2.41534	0.643671	0.36583	0.0340119	0.126986	0.126986	0.732719	0.0135855	MALRD1
MC1R	0.479542	0.191791	6.09095	0.163036	0.00602782	0.104324	0.0248671	0.104324	0.768675	0.0171241	MC1R
RNF168	-0.25559	0.102278	6.49209	0.0463454	0.00114067	0.0302414	0.0222383	0.0302414	0.768675	0.017173	RNF168
SUN3	-1.09427	0.438083	1.41971	0.730863	0.378376	0.0663428	0.197375	0.197375	0.732377	0.0132273	SUN3
CIB1	0.222525	0.0892569	6.50667	0.0295421	0.00173469	0.0159064	0.0221657	0.0221657	0.732377	0.0130526	CIB1
HSD17B10	0.209502	0.0840953	7.24426	0.02929	0.00146094	0.0175906	0.0197551	0.0197551	0.761432	0.0152267	HSD17B10
GFAP	0.594975	0.239067	6.14876	0.252416	0.00904725	0.162412	0.0244184	0.162412	0.775093	0.017547	GFAP
C20orf203	0.462323	0.185745	3.68276	0.105859	0.0314445	0.0208778	0.0720587	0.0720587	0.730098	0.0126609	C20orf203
LY6G5B	0.400025	0.161077	5.98331	0.114403	0.0173493	0.0604884	0.0257686	0.0604884	0.778596	0.0177441	LY6G5B
ELK3	0.868223	0.350031	3.46081	0.539735	0.0302923	0.337273	0.079393	0.337273	0.778596	0.0178568	ELK3
NKTR	-0.326926	0.131945	6.66522	0.0766295	0.0200754	0.0321529	0.0214634	0.0321529	0.778596	0.0179574	NKTR
ST3GAL3	-0.347602	0.140314	6.05004	0.0866474	0.0224094	0.0366545	0.0251993	0.0366545	0.778596	0.0179736	ST3GAL3
CCN3	0.56168	0.226625	3.61511	0.226111	0.0373536	0.116723	0.0742093	0.116723	0.778596	0.0179308	CCN3
GRM3	0.426456	0.172035	5.71546	0.130316	0.00878835	0.0799995	0.0284338	0.0799995	0.778596	0.0179141	GRM3
USB1	-0.274558	0.110893	5.59568	0.0462364	0.00696071	0.0212847	0.029931	0.029931	0.737043	0.0138821	USB1
HMGCR	-0.353668	0.143109	7.25815	0.0899679	0.00166507	0.0597753	0.0197304	0.0597753	0.784692	0.0182018	HMGCR
PDCD6IP	-0.203037	0.0821673	7.48621	0.0222993	0.000831881	0.0113302	0.0194225	0.0194225	0.732377	0.0131443	PDCD6IP
STARD13	-0.591711	0.239639	3.65002	0.185593	0.0991902	-7.48596e-05	0.0730906	0.0730906	0.732377	0.0132157	STARD13
OSBPL7	0.244361	0.0994641	6.53404	0.0251193	0.00764598	0.00207156	0.0220334	0.0220334	0.732719	0.0135671	OSBPL7
KCNIP3	0.898677	0.365574	7.31704	0.584744	0.00595682	0.394976	0.0196338	0.394976	0.785494	0.0187083	KCNIP3
PRDM8	0.667962	0.271238	2.6355	0.240867	0.105752	0.025349	0.114958	0.114958	0.732719	0.0134515	PRDM8
ZNF714	-0.284077	0.115605	6.24116	0.0584578	0.00213225	0.0379614	0.0237497	0.0379614	0.785494	0.018746	ZNF714
IL16	-1.21941	0.495399	2.53988	1.07486	0.454	0.282259	0.120047	0.282259	0.785494	0.0185827	IL16
PUS1	0.258943	0.105183	5.64385	0.0427729	0.00389453	0.0230402	0.0292961	0.0292961	0.748409	0.0148981	PUS1
SYNE4	1.10647	0.450265	2.5621	0.886818	0.309622	0.298594	0.118847	0.298594	0.785494	0.0187431	SYNE4
HGS	0.202882	0.0825677	8.41788	0.0277166	0.00101502	0.0171248	0.0194373	0.0194373	0.765188	0.0162293	HGS
NPIPB9	1.03011	0.419182	4.3362	0.768617	0.303259	0.223881	0.0542403	0.223881	0.785494	0.018741	NPIPB9
OSER1-DT	-0.29547	0.120297	5.70308	0.0632772	0.00406236	0.0393518	0.0285756	0.0393518	0.78553	0.018791	OSER1-DT
GTF2H2B	-0.708993	0.288218	6.21861	0.363645	0.0172979	0.231911	0.0239076	0.231911	0.785494	0.0186432	GTF2H2B
RN7SL134P	-0.591774	0.240694	3.80115	0.213028	0.105337	0.0239345	0.0684642	0.0684642	0.743973	0.0142715	RN7SL134P
C11orf87	0.444163	0.181039	4.57702	0.143191	0.0112858	0.08704	0.0487056	0.08704	0.786447	0.0189003	C11orf87
MAN1A1	0.6282	0.256253	3.42812	0.286716	0.0422728	0.154724	0.0805431	0.154724	0.787804	0.0189769	MAN1A1
SLC25A1	0.201957	0.0824465	7.55139	0.020738	0.00102821	0.00954757	0.019364	0.019364	0.743973	0.0141609	SLC25A1
MECOM	-0.883373	0.361383	3.07383	0.529196	0.297513	0.0504985	0.0942792	0.0942792	0.766913	0.0167253	MECOM
NR1D2	-0.370873	0.151911	6.01735	0.10045	0.0086034	0.0606273	0.0254739	0.0606273	0.793306	0.0193838	NR1D2
SLC9A3-AS1	-0.46886	0.191935	7.004	0.160424	0.00207366	0.108443	0.020315	0.108443	0.793306	0.0193258	SLC9A3-AS1
GTF2H2C_2	1.21345	0.496861	4.89634	1.07486	0.177449	0.563164	0.0421736	0.563164	0.793306	0.0193498	GTF2H2C_2
KIN	0.315934	0.129573	4.92287	0.0370273	0.00869636	0.00208941	0.0416713	0.0416713	0.737043	0.013891	KIN
WDR25	0.314085	0.128871	5.30278	0.0516204	0.0152406	0.011947	0.0345825	0.0345825	0.748409	0.0145642	WDR25
HDAC1P1	1.28481	0.527241	2.28782	1.20834	0.110483	0.723467	0.13447	0.723467	0.794154	0.0195689	HDAC1P1
MIR924HG	1.19792	0.491377	4.55901	1.04987	0.0264762	0.697877	0.0491011	0.697877	0.794154	0.0195266	MIR924HG
CCDC25	-0.248999	0.102229	5.92139	0.0454116	0.00302711	0.0283255	0.0263287	0.0283255	0.794154	0.019617	CCDC25
LINC02469	0.606635	0.249286	3.33691	0.269848	0.0617241	0.124707	0.0838522	0.124707	0.796042	0.019708	LINC02469
ARID1B	-0.214555	0.0883477	8.64628	0.0290379	0.00370717	0.0144243	0.0197088	0.0197088	0.765188	0.0156748	ARID1B
FHIP1B	0.208221	0.0858764	7.95548	0.0290039	0.00291224	0.0159852	0.019212	0.019212	0.766947	0.0168922	FHIP1B
PKD2	-0.244366	0.100567	6.04026	0.0316194	0.00506047	0.0118064	0.0252806	0.0252806	0.748409	0.0148336	PKD2
NREP	-0.197902	0.0816056	8.72146	0.0201277	0.000156333	0.0102347	0.0198221	0.0198221	0.761432	0.0152422	NREP
DUSP15	0.352262	0.145273	5.10385	0.0913994	0.0217941	0.0415187	0.0382599	0.0415187	0.798066	0.0200696	DUSP15
SETD9	-0.462623	0.190632	3.6624	0.121426	0.036323	0.0330401	0.0726983	0.0726983	0.748409	0.0148781	SETD9
EIF5A2	-0.498501	0.205461	3.45431	0.157904	0.0470218	0.0521219	0.0796204	0.0796204	0.765188	0.0158555	EIF5A2
ZBTB18	0.196408	0.0809739	8.42802	0.0255721	0.000223275	0.0163332	0.019447	0.019447	0.766913	0.0166612	ZBTB18
FAM95B1	-0.688569	0.283603	2.84396	0.348664	0.112442	0.12885	0.10457	0.12885	0.796412	0.0199392	FAM95B1
DISP2	-0.41514	0.171421	3.96246	0.108612	0.0242714	0.0434991	0.0638844	0.0638844	0.765188	0.0158766	DISP2
SAP30BP	0.207437	0.0856691	8.34297	0.0312922	0.00264598	0.0188665	0.0193716	0.0193716	0.794154	0.0195935	SAP30BP
BMS1P10	0.414836	0.171314	5.4216	0.126975	0.00819853	0.0798469	0.032551	0.0798469	0.800124	0.0202106	BMS1P10
BOD1L1	-0.332316	0.137514	7.7011	0.0564197	0.0374607	-0.00852932	0.0192692	0.0192692	0.765188	0.0156026	BOD1L1
PGGHG	-0.535895	0.221717	7.99527	0.212391	0.00342046	0.144055	0.0192146	0.144055	0.805894	0.0204012	PGGHG
SPRY2	0.239336	0.0990955	6.03499	0.0424039	0.00283677	0.026623	0.0253247	0.026623	0.807194	0.0204792	SPRY2
GNG7	0.352709	0.146245	6.41995	0.0922583	0.00263799	0.0615251	0.022621	0.0615251	0.809497	0.0206279	GNG7
PIEZO2	-0.652459	0.270663	4.00525	0.315897	0.127145	0.092631	0.0627155	0.092631	0.809707	0.0206784	PIEZO2
ELMO3	0.419356	0.174028	4.13148	0.0855926	0.0314928	0.00990116	0.0593642	0.0593642	0.765188	0.0156255	ELMO3
SEC31B	0.225994	0.0939298	7.53415	0.0267816	0.00709	0.0070478	0.0193784	0.0193784	0.765188	0.0159988	SEC31B
MTG1	-0.27809	0.115581	6.65926	0.0575248	0.00593076	0.0341463	0.0214872	0.0341463	0.810788	0.020878	MTG1
CAST	-0.247717	0.10291	6.40535	0.0293629	0.00906799	0.00482215	0.0227036	0.0227036	0.765188	0.0157194	CAST
DDX11L2	0.942839	0.391696	3.30595	0.660874	0.169958	0.29032	0.08501	0.29032	0.810788	0.020832	DDX11L2
PROB1	0.533021	0.221625	3.87748	0.211442	0.0247829	0.12257	0.0662564	0.12257	0.810788	0.0209202	PROB1
GTF3C4	0.233653	0.0973161	5.88126	0.0261696	0.00170235	0.0107061	0.0267089	0.0267089	0.765188	0.0158512	GTF3C4
MTUS1	0.330651	0.137648	4.69482	0.0686747	0.0106509	0.0320922	0.04619	0.04619	0.765188	0.0164914	MTUS1
SPG7	0.202966	0.0845248	7.52714	0.0273063	0.00204888	0.0156295	0.0193845	0.0193845	0.771358	0.0173764	SPG7
NSFP1	-2.8129	1.17104	3.2519	5.89796	0.230188	3.88384	0.0870741	3.88384	0.810788	0.0210524	NSFP1
ENC1	0.200448	0.083662	8.50304	0.022941	0.00147216	0.0117091	0.0195258	0.0195258	0.765188	0.0161673	ENC1
FAM72B	-0.258267	0.107782	6.04874	0.0354556	0.00964104	0.00934954	0.0252101	0.0252101	0.765188	0.0163823	FAM72B
C20orf96	0.218445	0.0911459	6.35593	0.0294861	0.00192595	0.0161932	0.0229968	0.0229968	0.765188	0.0165121	C20orf96
SEC22B4P	-1.98088	0.828127	1.42998	2.73317	1.86089	-0.0315715	0.196491	0.196491	0.78553	0.0188345	SEC22B4P
POMGNT2	0.2137	0.0894855	6.47817	0.0301834	0.00171395	0.0177875	0.022309	0.022309	0.778596	0.0177409	POMGNT2
GPC3	0.708161	0.296415	7.11046	0.376394	0.00388074	0.259705	0.0200343	0.259705	0.813062	0.0216327	GPC3
H2AC25	-0.464438	0.194313	6.76552	0.161804	0.00137391	0.111899	0.0210858	0.111899	0.813062	0.0215845	H2AC25
PRDX6-AS1	-0.842012	0.352528	1.94833	0.407359	0.216401	0.0189991	0.156428	0.156428	0.765188	0.0164977	PRDX6-AS1
SMPD4BP	0.255375	0.107036	7.11625	0.0490318	0.0010765	0.0332936	0.0200205	0.0332936	0.813062	0.0217787	SMPD4BP
RASA4CP	1.69381	0.710337	1.83836	2.15858	0.957979	0.555756	0.164226	0.555756	0.813062	0.0218407	RASA4CP
NAA40	0.252146	0.105811	6.32775	0.0291161	0.0104139	0.00254054	0.0231738	0.0231738	0.766913	0.0166783	NAA40
FAM86B3P	0.462667	0.194318	4.33901	0.16136	0.0563502	0.0569281	0.0541726	0.0569281	0.813062	0.0220034	FAM86B3P
LINC01672	0.779183	0.327195	2.28085	0.45631	0.18628	0.133524	0.134891	0.134891	0.813062	0.0218589	LINC01672
RRP8	0.201236	0.0846013	7.18015	0.0249657	0.00159286	0.0137207	0.0198793	0.0198793	0.768675	0.0171874	RRP8
BBS4	-0.279341	0.117418	6.49204	0.0532629	0.0191222	0.0160576	0.0222385	0.0222385	0.785494	0.0187005	BBS4
NPIPB5	-0.338449	0.142303	7.18244	0.086468	0.00596979	0.0547806	0.0198746	0.0547806	0.813062	0.022124	NPIPB5
CCDC12	0.221679	0.0933489	6.20337	0.0298775	0.00212584	0.0159969	0.0240162	0.0240162	0.769387	0.0172545	CCDC12
IL1RAPL1	-0.684978	0.288279	5.30838	0.354612	0.0124065	0.236908	0.0344833	0.236908	0.813062	0.0222299	IL1RAPL1
CEP135	-0.227929	0.0959571	6.00648	0.0282202	0.00205624	0.0134005	0.025567	0.025567	0.769387	0.0172891	CEP135
TENM3-AS1	0.607656	0.255763	2.52176	0.180442	0.0752099	0.012503	0.121035	0.121035	0.768675	0.0170931	TENM3-AS1
CPNE2	0.281232	0.118485	8.22791	0.0598574	0.00087307	0.0412427	0.0192929	0.0412427	0.813062	0.0223477	CPNE2
LAMB2	0.284703	0.120058	7.51013	0.0614167	0.00167851	0.0415631	0.0193997	0.0415631	0.813062	0.0224504	LAMB2
KLF15	0.298467	0.125993	5.0468	0.0675886	0.00669056	0.0409321	0.0393419	0.0409321	0.813062	0.0225666	KLF15
IRF2BP1	0.235325	0.0993246	6.56871	0.0420086	0.00146246	0.0281337	0.0218729	0.0281337	0.813062	0.0225508	IRF2BP1
WDPCP	0.301827	0.127469	5.4603	0.0444295	0.0168167	0.00472578	0.0319281	0.0319281	0.774548	0.0174915	WDPCP
ZNF514	-0.258243	0.109181	7.11104	0.0506983	0.00282748	0.0329339	0.0200329	0.0329339	0.813062	0.0227394	ZNF514
LDLR	-0.218147	0.0923718	8.9325	0.0362492	0.0020005	0.0235972	0.0202054	0.0235972	0.813062	0.0229141	LDLR
PCSK9	-1.27422	0.539482	6.73567	1.23656	0.00265877	0.870464	0.0211938	0.870464	0.813062	0.0228991	PCSK9
TARS3	0.260827	0.110355	6.70994	0.0517674	0.0142993	0.0222355	0.0212897	0.0222355	0.813062	0.022823	TARS3
LINC02893	0.570856	0.24167	3.07478	0.24816	0.0583274	0.116886	0.0942391	0.116886	0.813062	0.0228899	LINC02893
DNAH9	-1.2205	0.517545	2.13536	1.13677	0.252307	0.551252	0.143951	0.551252	0.813062	0.0230767	DNAH9
ZNF302	0.240927	0.102195	5.94768	0.0371057	0.00524421	0.0181582	0.0260871	0.0260871	0.785494	0.0183704	ZNF302
KRT18P63	-0.635432	0.269564	2.63022	0.238729	0.102761	0.0387085	0.115233	0.115233	0.778596	0.0179532	KRT18P63
FCGBP	-0.971584	0.412182	5.05791	0.720796	0.336268	0.173414	0.0391312	0.173414	0.813062	0.0231287	FCGBP
GCLM	0.352511	0.149671	5.0219	0.0721276	0.0273903	0.0146709	0.0398136	0.0398136	0.780714	0.018066	GCLM
DECR2	0.297221	0.126327	6.85109	0.0638329	0.0270822	0.016632	0.0207931	0.0207931	0.810788	0.0210677	DECR2
SAAL1	-0.211095	0.0898059	6.63999	0.0224539	0.00262976	0.00870122	0.0215656	0.0215656	0.785137	0.0182559	SAAL1
RN7SL809P	-0.542814	0.230966	3.18377	0.225845	0.0479905	0.112045	0.0897561	0.112045	0.813062	0.023469	RN7SL809P
ASPDH	-0.502234	0.213944	3.90076	0.152227	0.0717168	0.0200607	0.0655993	0.0655993	0.785494	0.0184454	ASPDH
SNAI2	0.433491	0.187	3.39064	0.13603	0.0230226	0.0702358	0.0818848	0.0818848	0.813062	0.0222268	SNAI2
ARID4B	-0.222763	0.0960707	7.23863	0.031981	0.00792336	0.0123687	0.0197654	0.0197654	0.798615	0.0201279	ARID4B
TTC7A	0.295367	0.126527	6.11185	0.0674544	0.0146011	0.0334263	0.0247021	0.0334263	0.813062	0.0242569	TTC7A
PANX2	0.363334	0.156342	4.92972	0.102665	0.0085654	0.0647627	0.0415427	0.0647627	0.813062	0.0247924	PANX2
PIR	0.463856	0.200339	5.87334	0.168142	0.00597443	0.114433	0.0267855	0.114433	0.813062	0.025243	PIR
CIRBP	-0.221757	0.0949786	10.5306	0.0351845	0.000214262	0.0237358	0.0268485	0.0268485	0.813062	0.021331	CIRBP
TIMP3	0.653823	0.280451	7.01628	0.331095	0.00108706	0.234872	0.0202797	0.234872	0.813062	0.0244142	TIMP3
SNPH	0.284016	0.121152	5.1435	0.0467428	0.00652291	0.0206945	0.0375107	0.0375107	0.785494	0.0186353	SNPH
RND2	0.306939	0.132383	5.936	0.0734901	0.00220086	0.0503748	0.0261937	0.0503748	0.813062	0.0250739	RND2
PLG	-0.723598	0.308491	2.17252	0.361045	0.143915	0.0961563	0.141585	0.141585	0.798066	0.0200409	PLG
UNC5CL	0.688762	0.294892	2.34601	0.319179	0.129879	0.0789002	0.131006	0.131006	0.796412	0.0199374	UNC5CL
TRIM21	0.586043	0.252099	5.27595	0.266996	0.018754	0.171907	0.0350625	0.171907	0.813062	0.0247569	TRIM21
RCBTB2	-0.255301	0.109552	6.47842	0.0505075	0.0136548	0.0223498	0.0223077	0.0223498	0.813062	0.0244604	RCBTB2
RETREG2	0.205209	0.0883569	6.59968	0.0241716	0.00168503	0.0122706	0.0217358	0.0217358	0.796412	0.0199071	RETREG2
TCF7L2	0.38811	0.167522	7.4905	0.117618	0.0460416	0.0381492	0.0194183	0.0381492	0.813062	0.0251685	TCF7L2
ELMO1	0.481642	0.205573	5.57587	0.178522	0.00729251	0.119488	0.0302041	0.119488	0.813062	0.0238288	ELMO1
UBN2	-0.236693	0.101608	6.2666	0.0433608	0.00739718	0.0234926	0.0235756	0.0235756	0.813062	0.0244256	UBN2
TNFRSF13C	-0.538664	0.23033	5.15233	0.223821	0.00683758	0.152318	0.0373444	0.152318	0.813062	0.024042	TNFRSF13C
ARHGAP35	-0.515449	0.221039	4.90907	0.168995	0.104643	0.00154488	0.0419318	0.0419318	0.793306	0.019419	ARHGAP35
EMC10	-0.610318	0.263437	8.87819	0.290857	0.0665849	0.141612	0.0200974	0.141612	0.813062	0.0251694	EMC10
PBXIP1	0.213657	0.0921638	6.33	0.0326119	0.00232309	0.0198553	0.0231594	0.0231594	0.813062	0.0218604	PBXIP1
RNF25	0.277326	0.118793	5.56213	0.0450604	0.0119378	0.0145556	0.0303976	0.0303976	0.791386	0.0191192	RNF25
PPM1K	0.272155	0.116002	5.52777	0.0463396	0.00947405	0.019279	0.0308954	0.0308954	0.785494	0.0186653	PPM1K
TIPARP	-0.440998	0.189992	6.23565	0.151486	0.00440362	0.103887	0.0237879	0.103887	0.813062	0.0249397	TIPARP
SVEP1	0.95403	0.411363	2.40381	0.709736	0.19312	0.314537	0.127646	0.314537	0.813062	0.0250412	SVEP1
ADAMTS15	0.617061	0.264132	6.22446	0.294114	0.00208695	0.207209	0.0238663	0.207209	0.813062	0.024167	ADAMTS15
PIP4K2C	0.275861	0.118571	6.05101	0.0552709	0.016986	0.0209823	0.0251913	0.0251913	0.813062	0.0220438	PIP4K2C
PIP5KL1	0.557208	0.23992	4.10131	0.241662	0.0243335	0.148351	0.0601518	0.148351	0.813062	0.0248699	PIP5KL1
C11orf24	0.242967	0.104605	5.92659	0.0410572	0.0065459	0.0209071	0.0262805	0.0262805	0.810788	0.0210612	C11orf24
TOM1L2	-0.287392	0.124019	6.01103	0.0644731	0.0086211	0.0375211	0.0255279	0.0375211	0.813062	0.0251395	TOM1L2
HHIPL1	0.532596	0.228626	3.90542	0.219916	0.0308499	0.12596	0.0654686	0.12596	0.813062	0.024505	HHIPL1
ZNF623	0.203	0.0874316	6.6731	0.0294153	0.00150076	0.0184934	0.0214321	0.0214321	0.813062	0.0217114	ZNF623
NPIPA9	0.235886	0.10117	9.2081	0.0430898	0.000996243	0.0297099	0.0208571	0.0297099	0.813062	0.0244012	NPIPA9
RGPD1	-3.80231	1.62965	5.8707	11.1859	0.271943	7.69531	0.0268112	7.69531	0.813062	0.0243182	RGPD1
PCDH18	0.44547	0.190196	5.24022	0.152779	0.0302918	0.0782323	0.0357113	0.0782323	0.813062	0.0238671	PCDH18
SNORD101	-0.760796	0.326279	2.11596	0.400494	0.174173	0.0927273	0.145201	0.145201	0.809497	0.0206149	SNORD101
PSPHP1	0.346733	0.14915	5.7404	0.0934585	0.00358811	0.0631491	0.0281568	0.0631491	0.813062	0.0247533	PSPHP1
UBL7-DT	-0.446361	0.192723	3.97991	0.155116	0.0480208	0.0628351	0.0634056	0.0634056	0.813062	0.0250432	UBL7-DT
HMGN1P13	-0.819552	0.351352	1.9582	0.519858	0.195893	0.17445	0.155745	0.17445	0.813062	0.0243507	HMGN1P13
TPMTP1	-0.905487	0.38928	2.26854	0.636899	0.204968	0.249649	0.135636	0.249649	0.813062	0.0246847	TPMTP1
GP6-AS1	-0.68933	0.295339	3.24585	0.277964	0.174366	-0.0111589	0.0873086	0.0873086	0.791386	0.0191514	GP6-AS1
FAM157D	-0.552059	0.237068	3.38449	0.180498	0.0864959	0.020621	0.0821075	0.0821075	0.793306	0.0194027	FAM157D
INSIG2	0.305151	0.131867	4.9105	0.0448651	0.010262	0.0111545	0.0419048	0.0419048	0.796412	0.0198654	INSIG2
EMC6	0.210671	0.0910635	6.3848	0.0346402	0.00205483	0.0227347	0.0228229	0.0228229	0.813062	0.0252312	EMC6
GABRA2	-1.31181	0.567377	4.2487	1.34728	0.0715824	0.894169	0.0563832	0.894169	0.813062	0.0254176	GABRA2
CACNG5	0.634672	0.274626	3.57442	0.315546	0.0455042	0.180754	0.0755379	0.180754	0.813062	0.0254715	CACNG5
SUMF2	-0.270472	0.117071	7.8396	0.0573303	0.00112251	0.0399942	0.0192223	0.0399942	0.813062	0.0255096	SUMF2
UBE2S	-0.219024	0.0948389	7.87878	0.0376134	0.00639266	0.0205906	0.0192158	0.0205906	0.813062	0.0255574	UBE2S
RASGEF1C	0.609239	0.264114	5.71605	0.291473	0.0427923	0.166477	0.0284271	0.166477	0.813062	0.0257024	RASGEF1C
ZNF202	0.311236	0.13491	4.44027	0.0438334	0.00281909	0.0163373	0.0517833	0.0517833	0.796412	0.0198534	ZNF202
GABRQ	0.671055	0.29085	2.86455	0.353523	0.0751202	0.178661	0.1036	0.178661	0.813062	0.0256759	GABRQ
ARHGEF10L	0.275174	0.11989	6.58082	0.0598517	0.0135206	0.0296001	0.0218186	0.0296001	0.813062	0.0263271	ARHGEF10L
HTR2A	0.773525	0.336803	5.24579	0.472555	0.128608	0.2117	0.0356095	0.2117	0.813062	0.0262476	HTR2A
ZNF629	0.199631	0.087008	7.15534	0.0315154	0.000827033	0.0218842	0.019932	0.0218842	0.813062	0.0263726	ZNF629
STUB1	0.190552	0.0827974	8.43265	0.0278672	0.00111466	0.0186463	0.0194516	0.0194516	0.813062	0.0248091	STUB1
NFE2L2	0.18864	0.0820668	7.61252	0.0182255	0.000885742	0.00848684	0.0193192	0.0193192	0.810788	0.0210265	NFE2L2
HIVEP3	0.408596	0.177564	4.00716	0.108547	0.0319232	0.037393	0.0626635	0.0626635	0.810788	0.0210381	HIVEP3
VPS37B	0.282949	0.122803	6.86432	0.0629635	0.00271335	0.0425285	0.0207497	0.0425285	0.813062	0.0258443	VPS37B
DYRK3	0.247249	0.107732	5.71911	0.0483259	0.00480423	0.0300145	0.0283926	0.0300145	0.813062	0.0263375	DYRK3
ZNF385B	1.36572	0.592747	2.03333	1.46691	0.593294	0.460752	0.150638	0.460752	0.813062	0.0258463	ZNF385B
TMCO3	0.21188	0.0920715	7.2086	0.0353631	0.00434612	0.0210853	0.0198221	0.0210853	0.813062	0.0259974	TMCO3
SLC16A1	-0.235043	0.102235	6.432	0.043572	0.00100311	0.0303526	0.0225542	0.0303526	0.813062	0.0261174	SLC16A1
MAD2L1	-0.204678	0.0890089	7.19557	0.0330325	0.00101209	0.0227557	0.0198479	0.0227557	0.813062	0.0260916	MAD2L1
DAPK3	0.225462	0.0980759	6.02864	0.0373458	0.00347849	0.0223519	0.0253781	0.0253781	0.813062	0.0233365	DAPK3
TTC30B	0.340767	0.14784	4.44135	0.0792586	0.0138112	0.0385366	0.0517584	0.0517584	0.813062	0.0214274	TTC30B
ZNF252P	0.320318	0.139403	4.67174	0.0722585	0.0116264	0.0370768	0.0466732	0.0466732	0.813062	0.0223041	ZNF252P
RHOA-IT1	-1.01307	0.441482	1.47861	0.811465	0.2114	0.373319	0.192358	0.373319	0.813062	0.0263559	RHOA-IT1
RN7SL156P	-0.949514	0.412331	1.95287	0.515565	0.353937	-0.0572878	0.156113	0.156113	0.812869	0.0211671	RN7SL156P
NIT2	-0.228586	0.0996943	6.40946	0.0413566	0.00233032	0.0274865	0.0226801	0.0274865	0.813062	0.0264571	NIT2
ZNF837	0.493606	0.21526	3.16335	0.187072	0.0484332	0.0842521	0.0905779	0.0905779	0.813062	0.02508	ZNF837
RASAL2-AS1	0.938382	0.409755	3.76696	0.549088	0.434217	-0.0943887	0.0694807	0.0694807	0.813062	0.021464	RASAL2-AS1
NADK	0.215595	0.0948477	8.00891	0.0269033	0.00777203	0.00787722	0.0192163	0.0192163	0.813062	0.0228543	NADK
LDAF1	0.385588	0.169241	5.65898	0.0890123	0.056822	-0.00351185	0.0291056	0.0291056	0.813062	0.0223394	LDAF1
PCDHB4	-0.284878	0.125031	4.95491	0.062461	0.00582599	0.0385345	0.0410725	0.0410725	0.813062	0.025644	PCDHB4
PPP1R37	0.395357	0.173373	5.57167	0.0719895	0.0599115	-0.0276153	0.0302629	0.0302629	0.813062	0.022174	PPP1R37
ACOT9	-0.217056	0.095291	6.72043	0.0347429	0.00599084	0.0180923	0.0212503	0.0212503	0.813062	0.0242283	ACOT9
MSTO1	0.190991	0.0841083	7.40553	0.0200728	0.00171084	0.009426	0.0195118	0.0195118	0.813062	0.0227214	MSTO1
VWDE	-0.776515	0.340709	2.68256	0.383821	0.235723	0.00558762	0.112526	0.112526	0.813062	0.0221005	VWDE
LURAP1L	0.647738	0.285191	2.62421	0.288673	0.128454	0.0632163	0.115548	0.115548	0.813062	0.0230848	LURAP1L
CLDN12	-0.234211	0.102819	5.76033	0.0437926	0.0027944	0.0289211	0.0279407	0.0289211	0.823749	0.0272971	CLDN12
DHRS1	0.214164	0.09417	6.50092	0.0325389	0.00440986	0.0176231	0.0221941	0.0221941	0.813062	0.0234525	DHRS1
STC1	0.535122	0.234868	3.02273	0.228541	0.0616827	0.103806	0.0964668	0.103806	0.823749	0.027268	STC1
C21orf58	-0.257603	0.112526	5.62831	0.0513164	0.0084902	0.0280501	0.0294963	0.0294963	0.813062	0.0254931	C21orf58
HHIP	1.39589	0.613892	1.54003	1.55922	0.149423	0.981166	0.187255	0.981166	0.823749	0.0275284	HHIP
FAM219A	0.184633	0.0809843	8.17442	0.0180348	0.000410012	0.00920143	0.0192653	0.0192653	0.813062	0.0222523	FAM219A
SMPD1	0.288226	0.126624	6.42427	0.0663848	0.0110747	0.0370263	0.0225969	0.0370263	0.823749	0.027391	SMPD1
MORN4	-0.213403	0.0939066	7.33293	0.0364705	0.00540747	0.0210479	0.0196099	0.0210479	0.823749	0.0276053	MORN4
RFLNA	-0.365211	0.159739	6.20909	0.105966	0.0353	0.0412492	0.0239752	0.0412492	0.818061	0.0268217	RFLNA
HERC2P3	0.413949	0.181459	5.19623	0.136535	0.0198644	0.0789179	0.0365232	0.0789179	0.823749	0.0271075	HERC2P3
ZFP3	0.651218	0.286556	3.25097	0.339608	0.0526652	0.193679	0.0871103	0.193679	0.823749	0.0276016	ZFP3
ATG9B	1.37931	0.607235	2.09221	1.5245	0.353374	0.752829	0.146744	0.752829	0.82416	0.0276653	ATG9B
H2BC13	-0.625589	0.274674	2.57006	0.248114	0.107919	0.0475979	0.118419	0.118419	0.813062	0.0221838	H2BC13
ZDHHC11	0.547453	0.240783	4.50971	0.239855	0.0268464	0.147083	0.0501992	0.147083	0.823749	0.0275398	ZDHHC11
ZKSCAN3	0.260193	0.114291	5.69286	0.0463076	0.0104924	0.0201359	0.028695	0.028695	0.813062	0.0227491	ZKSCAN3
NTNG2	0.697707	0.306916	4.49872	0.389664	0.0554996	0.227093	0.0504471	0.227093	0.823749	0.0275603	NTNG2
WDR5B	0.249361	0.10897	5.49142	0.0472779	0.00418049	0.0291709	0.0314431	0.0314431	0.813062	0.0248508	WDR5B
DNAH10	-0.606148	0.265111	5.02304	0.223409	0.171059	-0.0355336	0.039792	0.039792	0.813062	0.0217373	DNAH10
COL11A2	0.410218	0.179531	6.61314	0.133798	0.0112568	0.0854372	0.021678	0.0854372	0.818993	0.0268979	COL11A2
C1orf226	0.238655	0.104831	6.14159	0.0455052	0.00658505	0.0263838	0.0244728	0.0263838	0.823749	0.0273727	C1orf226
ARHGAP28	-0.757952	0.334231	4.41892	0.461344	0.0271128	0.308019	0.0522793	0.308019	0.825088	0.0278802	ARHGAP28
GLIS1	1.5653	0.689765	1.55977	1.9658	0.194388	1.23294	0.185642	1.23294	0.825088	0.0277889	GLIS1
HAUS5	0.204257	0.0900262	7.75448	0.0266775	0.00506745	0.0117615	0.0192467	0.0192467	0.813062	0.0226951	HAUS5
ERFL	0.370031	0.163167	4.10611	0.109952	0.0165889	0.0632818	0.0600261	0.0632818	0.825088	0.0278772	ERFL
ABCB4	1.01576	0.448516	3.1664	0.563682	0.513046	-0.202524	0.0904547	0.0904547	0.813062	0.0234065	ABCB4
CCNF	-0.244051	0.107755	5.82342	0.0409256	0.007552	0.0195978	0.0272815	0.0272815	0.813062	0.0233815	CCNF
ZFP82	0.236619	0.104493	5.89396	0.0346672	0.00616934	0.015168	0.0265871	0.0265871	0.813062	0.0230283	ZFP82
SYT17	0.725818	0.320631	2.8775	0.424051	0.0924331	0.215979	0.102995	0.215979	0.827946	0.0281153	SYT17
SUGP1	0.207806	0.0918886	6.3022	0.0252618	0.00199176	0.0128413	0.0233388	0.0233388	0.813062	0.0233027	SUGP1
SYNE1	0.216622	0.0957727	7.40681	0.0376706	0.00800699	0.019353	0.0195102	0.0195102	0.826935	0.0280348	SYNE1
RSPH4A	0.644722	0.285503	2.49638	0.307478	0.122105	0.0914208	0.12243	0.12243	0.813062	0.025105	RSPH4A
ARID3A	-0.410891	0.181955	3.91014	0.0758724	0.0339861	-0.00117591	0.0653363	0.0653363	0.813062	0.0228406	ARID3A
PPP1R3C	0.525549	0.232547	5.54503	0.222813	0.004412	0.157822	0.030643	0.157822	0.830915	0.0283357	PPP1R3C
ZNF738	-0.243077	0.107584	6.8393	0.0476806	0.00148949	0.0332332	0.0208321	0.0332332	0.830915	0.0283681	ZNF738
PIN4	0.218568	0.0968579	6.22858	0.033511	0.00430702	0.0182236	0.0238373	0.0238373	0.813062	0.0240785	PIN4
PHC1P1	-0.483401	0.214181	6.1482	0.18884	0.0091983	0.128423	0.0244227	0.128423	0.831475	0.0285133	PHC1P1
CYP2E1	0.760184	0.337216	4.74021	0.467735	0.0326961	0.308448	0.045254	0.308448	0.834768	0.0286727	CYP2E1
COPG1	0.187886	0.0833984	7.25336	0.0223673	0.001127	0.0128866	0.0197389	0.0197389	0.813062	0.023682	COPG1
ZNF79	0.350681	0.1558	4.26923	0.0702391	0.0169474	0.0234225	0.0558739	0.0558739	0.813062	0.0238605	ZNF79
ZNF816	0.378047	0.168009	3.66136	0.083463	0.0119501	0.0369833	0.0727312	0.0727312	0.813062	0.0239099	ZNF816
TAF9	-0.231448	0.102967	7.58085	0.0435244	0.00151658	0.0302899	0.0193413	0.0302899	0.840688	0.0290636	TAF9
PTCD3	-0.220857	0.0985032	7.35695	0.0311804	0.00953321	0.0101319	0.0195754	0.0195754	0.813062	0.0243532	PTCD3
RGS5	0.514023	0.229252	3.79218	0.188363	0.0889408	0.0389932	0.0687293	0.0687293	0.813062	0.0250505	RGS5
CEP295	-0.380209	0.169648	6.48431	0.11749	0.0640635	0.0218083	0.0222776	0.0222776	0.842727	0.0292818	CEP295
TMEM203	0.229804	0.102641	6.25244	0.043135	0.00209861	0.0295069	0.0236719	0.0295069	0.843226	0.0296059	TMEM203
ZBED1	0.193985	0.0866525	7.63487	0.0307409	0.00245716	0.0200688	0.019305	0.0200688	0.843226	0.0296215	ZBED1
NAGK	0.22174	0.0991151	6.47841	0.0268367	0.00716362	0.00760619	0.0223078	0.0223078	0.813062	0.0246276	NAGK
DCLK1	-0.18521	0.082886	7.52794	0.0202994	0.00122651	0.010812	0.0193838	0.0193838	0.813062	0.0250936	DCLK1
TTC3	-0.254281	0.113784	7.97958	0.0529435	0.00301448	0.0358257	0.0192132	0.0358257	0.847367	0.0298615	TTC3
DROSHA	0.187963	0.0842227	8.65469	0.0170718	0.00155954	0.00662037	0.0197208	0.0197208	0.813062	0.0252629	DROSHA
PCTP	-0.257433	0.115318	5.75302	0.0439033	0.0118752	0.016537	0.0280195	0.0280195	0.813062	0.0249526	PCTP
CTSK	-0.460621	0.206282	3.56777	0.141657	0.0518993	0.0402715	0.0757579	0.0757579	0.813062	0.0249333	CTSK
FOXD4	1.01883	0.456133	1.70142	0.468378	0.449725	-0.245915	0.174446	0.174446	0.813062	0.0250578	FOXD4
SOX9	0.195371	0.0875892	9.8145	0.024619	5.94709e-05	0.0155705	0.0229561	0.0229561	0.813062	0.0250977	SOX9
EXOC7	0.1939	0.0869354	9.11137	0.0281606	0.00206506	0.0176324	0.0206082	0.0206082	0.815612	0.0266504	EXOC7
FAM210B	-0.244897	0.109925	7.37841	0.0493117	0.000612071	0.0356384	0.0195464	0.0356384	0.851567	0.0302944	FAM210B
MBNL2	0.487518	0.219558	5.5779	0.196291	0.0290295	0.115588	0.0301757	0.115588	0.855406	0.0307649	MBNL2
NIM1K	0.402422	0.181117	4.47351	0.13363	0.011921	0.0864886	0.0510195	0.0864886	0.855406	0.0306725	NIM1K
PNMA8A	0.182224	0.0820543	7.38774	0.0274185	0.000661685	0.019537	0.0195342	0.019537	0.855406	0.0307438	PNMA8A
CCDC7	0.59732	0.268918	4.36122	0.294534	0.125704	0.0912458	0.0536406	0.0912458	0.855406	0.0307167	CCDC7
PLA2G4B	0.253805	0.11417	8.65179	0.0531175	0.0108775	0.0282265	0.0197167	0.0282265	0.855406	0.0305984	PLA2G4B
WDR86-AS1	0.867125	0.3903	1.7996	0.530446	0.289941	0.0679785	0.16706	0.16706	0.813062	0.0259931	WDR86-AS1
MATK	0.604016	0.272533	2.44057	0.22535	0.0972713	0.0411636	0.125551	0.125551	0.813062	0.026382	MATK
SOX12	-0.178886	0.0807208	8.10257	0.0227335	0.000310224	0.0150966	0.0192373	0.0192373	0.813062	0.0263919	SOX12
AIDA	-0.192498	0.0868709	6.81417	0.0265664	0.00172309	0.0163833	0.0209166	0.0209166	0.813062	0.0265218	AIDA
PROX1-AS1	0.842261	0.379773	2.10634	0.575857	0.286859	0.133763	0.145824	0.145824	0.850093	0.0300049	PROX1-AS1
WFDC2	0.525224	0.237244	3.25481	0.225899	0.0818928	0.0838373	0.0869617	0.0869617	0.855406	0.0305582	WFDC2
SPCS1	-0.726538	0.32859	4.29795	0.427249	0.268746	0.0428705	0.0551682	0.0551682	0.850164	0.0301221	SPCS1
GAS2L3	-0.258146	0.116594	6.59727	0.0552491	0.0143849	0.0263972	0.0217463	0.0263972	0.859749	0.0311751	GAS2L3
HGSNAT	-0.329692	0.148994	5.35346	0.0901876	0.00397326	0.0626241	0.033696	0.0626241	0.859749	0.0312583	HGSNAT
PABPC1P3	-0.419938	0.189889	3.55622	0.103326	0.0320324	0.0287216	0.0761412	0.0761412	0.813062	0.026405	PABPC1P3
GTF3C2-AS1	0.516823	0.233775	4.55802	0.221894	0.113253	0.0506986	0.0491231	0.0506986	0.859749	0.0313894	GTF3C2-AS1
URGCP-MRPS24	3.76629	1.70263	4.94801	11.7749	2.27211	6.42475	0.041201	6.42475	0.859749	0.0313069	URGCP-MRPS24
UFM1	0.232908	0.105435	5.68743	0.0451122	0.00177163	0.031578	0.0287593	0.031578	0.861271	0.0315041	UFM1
MAD1L1	0.194525	0.0881674	6.80967	0.0181479	0.00238856	0.00622216	0.0209319	0.0209319	0.813062	0.0261036	MAD1L1
RGMA	0.248275	0.112467	8.91036	0.0513081	0.000298058	0.0376487	0.0201606	0.0376487	0.861558	0.0316015	RGMA
MTARC1	0.457653	0.207397	4.44392	0.174432	0.0125791	0.116462	0.051699	0.116462	0.861558	0.0316596	MTARC1
MLEC	-0.251738	0.114188	6.14983	0.0528438	0.00360183	0.0355147	0.0244104	0.0355147	0.861558	0.0317944	MLEC
CRYBB2P1	0.484426	0.220151	6.54588	0.196182	0.00323393	0.142166	0.0219777	0.142166	0.861558	0.0320714	CRYBB2P1
TFIP11	0.262358	0.119235	5.30804	0.033781	0.00816201	0.00834766	0.0344892	0.0344892	0.813062	0.0264992	TFIP11
CLDN15	0.382725	0.173918	4.85978	0.122442	0.019511	0.0712314	0.0428758	0.0712314	0.861558	0.032059	CLDN15
ZNF543	0.242825	0.110291	5.45906	0.0243996	0.00454473	0.00460556	0.0319477	0.0319477	0.813062	0.0258158	ZNF543
SMDT1	-0.520117	0.236064	8.55251	0.22576	0.00365416	0.163525	0.0195842	0.163525	0.861558	0.0318814	SMDT1
FASTKD5	0.225346	0.102371	5.73973	0.0364717	0.00327552	0.0216091	0.0281641	0.0281641	0.823749	0.0273818	FASTKD5
MICAL1	0.232669	0.105945	8.2333	0.0453759	0.0022044	0.0314687	0.019296	0.0314687	0.861558	0.0323587	MICAL1
SPEF2	0.36911	0.168019	4.41256	0.0920589	0.0322633	0.0281288	0.0524278	0.0524278	0.823749	0.0273252	SPEF2
NEUROD1	0.574207	0.261476	3.75227	0.276385	0.0180388	0.187071	0.0699228	0.187071	0.861558	0.0323659	NEUROD1
ZBTB40	0.18163	0.0826406	7.22657	0.0159068	0.000700701	0.00689991	0.0197877	0.0197877	0.816833	0.0267359	ZBTB40
FAM43A	0.28926	0.131707	4.85403	0.0688043	0.00905288	0.0415305	0.0429873	0.0429873	0.859749	0.0314005	FAM43A
KIF13B	0.329896	0.150169	4.12309	0.0492583	0.00806931	0.0134654	0.0595824	0.0595824	0.813062	0.0261597	KIF13B
HMGB1P10	-0.416907	0.189936	4.56141	0.100335	0.0591789	-0.00095413	0.0490483	0.0490483	0.82416	0.027711	HMGB1P10
AAMDC	-0.266936	0.12165	6.23935	0.059793	0.0036364	0.0407594	0.0237622	0.0407594	0.861558	0.0324813	AAMDC
ZC3HAV1	0.265476	0.121024	6.01974	0.0591671	0.00517351	0.038767	0.0254535	0.038767	0.861558	0.0325299	ZC3HAV1
FKBP5	0.31975	0.145849	4.77619	0.085898	0.00835889	0.0554569	0.0445251	0.0554569	0.861558	0.032614	FKBP5
SLC47A1	-0.670232	0.305826	5.02232	0.377592	0.0542313	0.226357	0.0398056	0.226357	0.861558	0.0326675	SLC47A1
RN7SKP287	-0.863982	0.394376	1.35604	0.551725	0.26366	0.119298	0.202937	0.202937	0.830915	0.0284014	RN7SKP287
SH3RF3	0.462741	0.211347	6.29154	0.18022	0.00210266	0.1319	0.0234089	0.1319	0.862721	0.0328078	SH3RF3
ZNF680	-0.228856	0.104505	5.51783	0.0431468	0.00172055	0.0300285	0.0310431	0.0310431	0.861558	0.0317276	ZNF680
GOLGA6L9	-0.209288	0.0956553	6.28609	0.0262092	0.00400488	0.0116849	0.0234449	0.0234449	0.826935	0.0280091	GOLGA6L9
TBC1D32	-0.282372	0.129263	5.22787	0.0673153	0.0116069	0.0385197	0.0359379	0.0385197	0.867749	0.0331498	TBC1D32
ERO1B	-0.319064	0.146298	4.39962	0.0743611	0.0114786	0.0397781	0.0527311	0.0527311	0.834839	0.0288148	ERO1B
TMSB15B	-0.264982	0.121509	7.35304	0.0594166	0.00221608	0.0420776	0.0195809	0.0420776	0.867749	0.0334072	TMSB15B
KCNIP1	0.838329	0.384243	2.83256	0.594334	0.0953917	0.347537	0.105112	0.347537	0.867749	0.033337	KCNIP1
CLASP1	-0.322412	0.148204	5.35277	0.0620917	0.0321859	0.00493007	0.0337078	0.0337078	0.841882	0.0291518	CLASP1
GRWD1	0.279441	0.128238	5.10554	0.0449994	0.0111072	0.0149659	0.0382279	0.0382279	0.831475	0.0284851	GRWD1
MCM3	0.197389	0.0906853	8.02349	0.0330547	0.00114461	0.0235269	0.0192184	0.0235269	0.867749	0.0336933	MCM3
RTN4IP1	0.443761	0.204178	6.05235	0.0970384	0.0998854	-0.0522203	0.0251802	0.0251802	0.842728	0.0293932	RTN4IP1
TYW3	-0.442393	0.203558	5.58744	0.166383	0.00371715	0.12059	0.0300436	0.12059	0.867749	0.0339267	TYW3
TNXB	0.234651	0.107833	9.72602	0.0467293	0.0042501	0.0306338	0.022588	0.0306338	0.867749	0.0337337	TNXB
TMEM151A	0.519283	0.238539	2.86602	0.136284	0.067171	0.0018452	0.103531	0.103531	0.830915	0.0283101	TMEM151A
PNMA3	-0.239932	0.110204	5.7203	0.0404085	0.00805532	0.0191238	0.0283791	0.0283791	0.834839	0.0287492	PNMA3
WDR86	0.355543	0.163194	5.36743	0.107109	0.00849161	0.0714056	0.0334565	0.0714056	0.867749	0.0335532	WDR86
RPL26P29	-0.961535	0.442154	1.40112	0.785331	0.244766	0.341734	0.198984	0.341734	0.867749	0.0338314	RPL26P29
PRKAG2-AS1	0.681614	0.313554	3.38263	0.394843	0.14595	0.148998	0.0821749	0.148998	0.867749	0.0338894	PRKAG2-AS1
DNAJC17	0.203841	0.0939256	6.39492	0.0275129	0.00370241	0.0140965	0.0227636	0.0227636	0.842728	0.0294631	DNAJC17
WFIKKN1	0.746048	0.343585	3.00173	0.473753	0.141309	0.212843	0.0973819	0.212843	0.867749	0.0340634	WFIKKN1
ZNF630	-0.600827	0.276796	2.58885	0.217368	0.112433	0.0183744	0.117416	0.117416	0.842728	0.0294431	ZNF630
ATP9A	-0.231818	0.107011	8.03306	0.0458875	0.000362846	0.0339915	0.01922	0.0339915	0.868246	0.0344233	ATP9A
CDH7	-0.634159	0.293018	3.06911	0.277476	0.163099	0.0214773	0.0944791	0.0944791	0.843865	0.029691	CDH7
PLCB4	-0.210733	0.0973081	6.15719	0.0379356	0.00233761	0.026069	0.024355	0.026069	0.868246	0.0344704	PLCB4
PIMREG	-0.175841	0.0812315	7.67652	0.0261628	0.000514245	0.0189888	0.0192814	0.0192814	0.867749	0.0340081	PIMREG
TOB1	0.20238	0.0933279	6.48332	0.0349251	0.00298388	0.0231464	0.0222827	0.0231464	0.867749	0.0342675	TOB1
UNCX	0.851961	0.393025	2.37306	0.619235	0.153219	0.310188	0.129424	0.310188	0.867749	0.0343229	UNCX
CHRNA7	-0.409832	0.189392	5.45483	0.143633	0.050835	0.0567725	0.0320149	0.0567725	0.86885	0.0345912	CHRNA7
RPS26	0.629504	0.29046	8.33322	0.338167	0.000783118	0.252318	0.0193639	0.252318	0.867749	0.0343539	RPS26
NPIPB13	-0.980273	0.453067	4.08402	0.713363	0.555202	-0.0587835	0.0606071	0.0606071	0.850164	0.0301031	NPIPB13
FCF1P2	0.353661	0.1635	4.05488	0.0593711	0.0188163	0.00896914	0.0613803	0.0613803	0.834839	0.0288046	FCF1P2
YJEFN3	0.352101	0.162811	5.07143	0.106104	0.00915292	0.0703694	0.0388747	0.0703694	0.869974	0.0346845	YJEFN3
ADPRS	0.218596	0.101142	5.81305	0.0310141	0.00330208	0.0164782	0.0273872	0.0273872	0.850381	0.0302048	ADPRS
L3MBTL2	0.193121	0.0897582	6.75308	0.0197144	0.00303922	0.00745796	0.0211304	0.0211304	0.850164	0.0301497	L3MBTL2
MMP15	0.404657	0.188084	6.91328	0.141137	0.023188	0.0829384	0.0205928	0.0829384	0.873194	0.0354951	MMP15
MOCS3	0.265963	0.123533	5.05098	0.0354533	0.00651838	0.0112594	0.0392627	0.0392627	0.843226	0.0296105	MOCS3
SYNGR3	0.429601	0.199069	3.35973	0.158411	0.0344371	0.0844483	0.0830106	0.0844483	0.870968	0.0350155	SYNGR3
SELENOS	0.221259	0.10269	6.40667	0.0421111	0.00130775	0.0303278	0.022696	0.0303278	0.873194	0.035264	SELENOS
DNAJB2	0.182656	0.0850091	7.40937	0.0251877	0.00217255	0.0155249	0.0195071	0.0195071	0.859749	0.0312967	DNAJB2
FARP1	-0.190151	0.0883913	7.77838	0.0311694	0.00110287	0.0223362	0.0192384	0.0223362	0.873194	0.0355119	FARP1
SORBS2	-0.265049	0.123213	5.45196	0.0537832	0.0134835	0.0246027	0.0320606	0.0320606	0.859749	0.031365	SORBS2
PLPP3	0.195929	0.0910147	6.36079	0.030944	0.00188405	0.0206379	0.022967	0.022967	0.861558	0.0325639	PLPP3
E2F7	-0.21602	0.100559	6.41209	0.040305	0.0043103	0.0260259	0.0226653	0.0260259	0.873194	0.035737	E2F7
PODN	0.895727	0.415594	2.31395	0.689867	0.251199	0.266957	0.132904	0.266957	0.873194	0.0352159	PODN
ZNF408	0.379585	0.176057	3.6633	0.0702004	0.0203185	0.0136765	0.07267	0.07267	0.842727	0.0293221	ZNF408
ARL4D	0.321286	0.14948	7.29988	0.0890916	0.000737514	0.0662957	0.0196606	0.0662957	0.873194	0.0356511	ARL4D
EID2	0.251076	0.116433	5.24767	0.030734	0.00509492	0.00980073	0.0355752	0.0355752	0.842727	0.0293006	EID2
MBOAT4	0.911553	0.42323	1.56612	0.715136	0.282861	0.254511	0.185126	0.254511	0.873194	0.0353249	MBOAT4
H2AC20	-0.397128	0.184386	3.99659	0.127694	0.0390442	0.0541063	0.0629506	0.0629506	0.861558	0.0326556	H2AC20
RGPD2	-3.24563	1.51064	5.84386	9.09669	0.870329	5.97579	0.0270757	5.97579	0.873194	0.0357133	RGPD2
MAFG	0.380715	0.177091	5.15589	0.125061	0.00184547	0.0922383	0.0372774	0.0922383	0.873194	0.0356163	MAFG
LINC01426	-0.99449	0.462443	1.27679	0.753285	0.431492	0.100418	0.210068	0.210068	0.859749	0.0313152	LINC01426
F8A3	-0.402863	0.186741	4.68752	0.0961378	0.0582744	-0.00121239	0.0463424	0.0463424	0.855157	0.0304698	F8A3
FOXRED2	0.200124	0.0934439	6.49155	0.0227102	0.0039543	0.00901209	0.022241	0.022241	0.859749	0.0310824	FOXRED2
THEM6	1.48093	0.692647	4.38011	1.90657	0.171975	1.26731	0.0531914	1.26731	0.873194	0.036492	THEM6
DBT	0.235174	0.109749	6.25872	0.0479334	0.0107158	0.0254188	0.0236291	0.0254188	0.873194	0.0361349	DBT
APIP	-0.189868	0.0887928	6.70602	0.0199159	0.0023479	0.00874457	0.0213046	0.0213046	0.859749	0.0312252	APIP
SMG1	-0.198303	0.0926431	6.57827	0.029925	0.00391825	0.017202	0.02183	0.02183	0.861558	0.031947	SMG1
LBHD1	0.622859	0.291019	5.51765	0.249618	0.22303	-0.0648368	0.0310459	0.0310459	0.861558	0.0322513	LBHD1
COX11	-0.222431	0.104053	6.28175	0.0338538	0.00900705	0.0133896	0.0234738	0.0234738	0.861558	0.0319443	COX11
PAQR8	0.448437	0.209633	5.89977	0.174697	0.00302937	0.128809	0.0265318	0.128809	0.873194	0.036411	PAQR8
ABCD2	0.243261	0.113685	5.34942	0.0457371	0.00500695	0.0275511	0.0337656	0.0337656	0.861558	0.0322493	ABCD2
RPL18P10	-0.713874	0.333964	2.03865	0.332489	0.184314	0.0285398	0.150282	0.150282	0.861558	0.0322411	RPL18P10
LDHAP7	-1.84869	0.862817	2.12633	2.96241	0.0398886	2.19347	0.144532	2.19347	0.873194	0.0361511	LDHAP7
ASTE1	-0.868674	0.407014	2.49736	0.657599	0.34749	0.14949	0.122376	0.14949	0.873194	0.0367806	ASTE1
COMMD9	-0.208512	0.0976541	6.50955	0.0353164	0.00645748	0.0193474	0.0221515	0.0221515	0.867749	0.0337433	COMMD9
SEPTIN14	0.409068	0.191643	3.41289	0.12768	0.0290956	0.0611509	0.0810854	0.0810854	0.861558	0.0323844	SEPTIN14
SMG1P1	-2.0013	0.937008	3.03051	3.48683	1.93156	0.702394	0.09613	0.702394	0.873194	0.036661	SMG1P1
HLA-A	0.406079	0.1904	7.76347	0.143842	0.00058846	0.108168	0.0192434	0.108168	0.873194	0.0368945	HLA-A
RIC8A	0.21847	0.102497	7.56849	0.041048	0.0121666	0.0186674	0.0193506	0.0193506	0.873194	0.0362082	RIC8A
ST3GAL4	0.255188	0.119859	6.11705	0.0569408	0.00733165	0.0357669	0.0246616	0.0357669	0.873194	0.0371773	ST3GAL4
ADSS2	-0.194849	0.0921866	6.34476	0.0226428	0.00242891	0.0110883	0.0230662	0.0230662	0.867749	0.0333245	ADSS2
MRPS24	-0.418038	0.198137	7.12714	0.154728	0.0405622	0.0772121	0.0199952	0.0772121	0.873194	0.0386815	MRPS24
UNG	0.179168	0.0849105	6.92042	0.0252522	0.00105903	0.0170881	0.0205703	0.0205703	0.868497	0.0345287	UNG
LMF2	0.182269	0.0862584	6.93833	0.0207915	0.00180717	0.0110969	0.0205144	0.0205144	0.867749	0.0337572	LMF2
PAPOLG	-0.223496	0.105892	6.55031	0.0442041	0.00618986	0.0274495	0.0219571	0.0274495	0.873194	0.0386212	PAPOLG
SCAMP3	0.177979	0.0840242	7.33715	0.0204469	0.0015765	0.0114122	0.0196037	0.0196037	0.867749	0.0335656	SCAMP3
RGS4	-0.875474	0.414123	1.46868	0.676754	0.204602	0.309891	0.193195	0.309891	0.873194	0.0383482	RGS4
ZNF436	0.188019	0.0890286	6.48385	0.0254904	0.00149832	0.0159358	0.02228	0.02228	0.867749	0.0338471	ZNF436
AFDN	-0.178493	0.0843527	8.35585	0.0280946	0.000766916	0.0205792	0.0193821	0.0205792	0.873194	0.0381911	AFDN
TRIM5	-0.243063	0.114871	5.48239	0.0291129	0.0080039	0.00629642	0.0315823	0.0315823	0.861558	0.0325306	TRIM5
TES	-0.411628	0.19395	3.75145	0.139669	0.0429022	0.0599028	0.0699475	0.0699475	0.870968	0.0349268	TES
ADAM10	0.190103	0.0897887	6.74245	0.029777	0.0030171	0.0188958	0.0211689	0.0211689	0.873194	0.0352016	ADAM10
RCN3	-0.484853	0.229274	5.90249	0.111611	0.131193	-0.0789457	0.0265061	0.0265061	0.867749	0.0340344	RCN3
THNSL2	-1.28384	0.607839	4.78335	1.45717	0.12273	0.985675	0.0443815	0.985675	0.873194	0.0384988	THNSL2
EIF4EBP2	-0.170804	0.0807268	8.13435	0.0156747	0.000301972	0.00818799	0.0192485	0.0192485	0.867749	0.0334162	EIF4EBP2
ANKRD29	0.714116	0.33773	3.25475	0.450157	0.0432444	0.29894	0.0869639	0.29894	0.873194	0.0383152	ANKRD29
TMEM69	0.22137	0.104409	7.05693	0.0430958	0.00205338	0.0306506	0.0201684	0.0306506	0.873194	0.0378635	TMEM69
TONSL	0.202232	0.0958882	7.17717	0.0362299	0.00106387	0.0265198	0.0198855	0.0265198	0.873194	0.0387462	TONSL
FAM88B	0.530209	0.250309	6.87486	0.161613	0.167248	-0.0738104	0.0207155	0.0207155	0.867749	0.0340148	FAM88B
SPHK1	0.864073	0.409678	3.37872	0.661358	0.107905	0.395602	0.0823168	0.395602	0.873194	0.0387369	SPHK1
ARSJ	0.422605	0.198819	3.40376	0.0888011	0.0371746	0.0069281	0.0814124	0.0814124	0.861558	0.0318089	ARSJ
GBP6	0.756586	0.358508	2.22542	0.317633	0.247306	-0.0696363	0.138279	0.138279	0.867749	0.0341104	GBP6
OR7D2	0.507549	0.239791	3.58392	0.227073	0.0401432	0.132355	0.0752255	0.132355	0.873194	0.038144	OR7D2
ZNF69	-0.779969	0.369549	4.89861	0.538368	0.0122454	0.397453	0.0421303	0.397453	0.873194	0.0386216	ZNF69
PKD1P4	0.484935	0.228362	6.11179	0.20636	0.0195026	0.136945	0.0247026	0.136945	0.873194	0.0376045	PKD1P4
ZNF433-AS1	-1.08189	0.512858	4.53129	1.03656	0.019247	0.769823	0.0497159	0.769823	0.873194	0.0387066	ZNF433-AS1
AHCTF1P1	-1.06857	0.50517	1.86833	0.560812	0.603524	-0.329182	0.162066	0.162066	0.867749	0.0338933	AHCTF1P1
ARHGDIG	0.267838	0.12607	5.01784	0.0517339	0.00779095	0.0275952	0.0398903	0.0398903	0.862721	0.0327747	ARHGDIG
CDH12P2	2.06639	0.974199	1.10233	3.75289	1.77884	1.06835	0.22661	1.06835	0.873194	0.037793	CDH12P2
LINC02315	0.458066	0.216133	3.12877	0.0970455	0.0481524	-0.00434976	0.0919879	0.0919879	0.861558	0.0320922	LINC02315
MIR9-3HG	0.336972	0.158801	5.42882	0.0997442	0.0055013	0.0701522	0.0324332	0.0701522	0.873194	0.0377259	MIR9-3HG
CDH10	-0.274708	0.130765	4.83464	0.0452903	0.00793332	0.0192467	0.0433654	0.0433654	0.867749	0.0343073	CDH10
MSMO1	-0.34007	0.162422	8.66791	0.103488	0.000178739	0.0789639	0.0197401	0.0789639	0.873194	0.0399863	MSMO1
CDKN3	-0.191405	0.0912858	6.69153	0.0327182	0.00208132	0.022918	0.0213601	0.022918	0.873194	0.0397383	CDKN3
PTK6	0.367832	0.174936	3.8978	0.0930023	0.0261255	0.0355868	0.0656826	0.0656826	0.870968	0.0350068	PTK6
PCDH11X	0.351164	0.167631	4.81094	0.110268	0.0104974	0.0738028	0.043832	0.0738028	0.873194	0.0398941	PCDH11X
KHDRBS2	-0.846894	0.403291	4.53132	0.639181	0.012788	0.475142	0.0497152	0.475142	0.873194	0.0394778	KHDRBS2
PASK	-0.387674	0.185327	6.88445	0.134659	0.0681901	0.0348477	0.0206845	0.0348477	0.873194	0.0401432	PASK
RNF19B	-0.185023	0.0880427	6.57237	0.0230633	0.00139817	0.0137014	0.0218564	0.0218564	0.870968	0.0349351	RNF19B
EXOC8	0.241286	0.114616	5.31886	0.0359033	0.00511203	0.0169158	0.0342982	0.0342982	0.867749	0.0341686	EXOC8
FKBP1B	-0.206855	0.0988837	5.98439	0.0353492	0.00357484	0.0224725	0.0257591	0.0257591	0.873194	0.0368196	FKBP1B
ABRACL	-0.220377	0.10509	6.95258	0.043365	0.000715723	0.032416	0.0204702	0.032416	0.873194	0.039717	ABRACL
FEZF2	0.169523	0.0807936	8.2509	0.0158434	0.000276316	0.00853002	0.0193065	0.0193065	0.870968	0.0350054	FEZF2
CFAP70	0.644322	0.306061	3.3546	0.368697	0.0565274	0.224493	0.0831989	0.224493	0.873194	0.0390534	CFAP70
MRPL17	0.226799	0.108333	7.10212	0.0460357	0.00848968	0.0267182	0.0200543	0.0267182	0.873194	0.0400028	MRPL17
HFM1	0.323861	0.154821	4.82281	0.0939767	0.0134913	0.0584172	0.0435978	0.0584172	0.873194	0.0401431	HFM1
GRM5	-0.683769	0.325049	3.54536	0.415665	0.123431	0.193539	0.0765035	0.193539	0.873194	0.0391837	GRM5
CKS1B	-0.1829	0.0871807	7.19844	0.0298519	0.000800566	0.0220008	0.0198422	0.0220008	0.873194	0.0396426	CKS1B
UBE2C	-0.170498	0.0814121	8.31055	0.0242044	0.000537073	0.0173669	0.0193467	0.0193467	0.873194	0.0368947	UBE2C
TMEM51-AS1	1.12396	0.533271	4.98604	1.12011	0.258881	0.594254	0.0404899	0.594254	0.873194	0.0388552	TMEM51-AS1
SEPHS2	0.191706	0.0913172	6.32587	0.0207347	0.00183071	0.00995205	0.0231858	0.0231858	0.867749	0.0341374	SEPHS2
FAR2P1	0.486199	0.230926	5.08651	0.209907	0.0245564	0.135424	0.0385887	0.135424	0.873194	0.0390353	FAR2P1
INSIG1	-0.34306	0.16414	8.39008	0.105575	0.000322102	0.0805035	0.0194116	0.0805035	0.873194	0.0402921	INSIG1
UBQLN2	0.173675	0.0827113	7.21478	0.0266128	0.000713315	0.0195119	0.0198102	0.0198102	0.873194	0.0389463	UBQLN2
FAT4	-0.266369	0.127043	8.28389	0.0633685	0.00390831	0.0445113	0.0193279	0.0445113	0.873194	0.0397452	FAT4
POLR1HASP	0.371095	0.177448	4.19503	0.123433	0.0231201	0.0713431	0.0577322	0.0713431	0.873194	0.0401889	POLR1HASP
ZXDB	0.221662	0.105749	6.45048	0.0438986	0.00167561	0.0318727	0.0224541	0.0318727	0.873194	0.0397915	ZXDB
INSYN1	0.253703	0.12075	7.18722	0.0573196	0.00154941	0.0421926	0.0198648	0.0421926	0.873194	0.0393892	INSYN1
NUP50-DT	-0.459539	0.219807	3.41445	0.189362	0.036126	0.10882	0.0810297	0.10882	0.873194	0.0402423	NUP50-DT
CPB2-AS1	0.569546	0.271601	2.37684	0.116393	0.0920981	-0.0613807	0.129204	0.129204	0.867749	0.0334839	CPB2-AS1
RPL12P28	0.622947	0.296589	3.33836	0.192941	0.180097	-0.0842809	0.0837986	0.0837986	0.870968	0.0347895	RPL12P28
CRNDE	0.390076	0.18538	4.0263	0.135222	0.0194632	0.0836335	0.0621463	0.0836335	0.873194	0.0391342	CRNDE
ZNF578	-0.734905	0.351029	2.57881	0.439269	0.251713	0.0694571	0.117951	0.117951	0.873194	0.0363196	ZNF578
THTPA	-0.226723	0.107887	7.07002	0.0457632	0.00626294	0.0286556	0.0201344	0.0286556	0.873194	0.0393528	THTPA
PARD6G-AS1	0.761237	0.36416	4.28113	0.519711	0.00995475	0.387883	0.0555806	0.387883	0.873194	0.0402636	PARD6G-AS1
NOTCH2NLR	0.271076	0.128857	5.4685	0.0653243	0.00937658	0.0404355	0.0317989	0.0404355	0.873194	0.0391747	NOTCH2NLR
DPYSL2	-0.253155	0.121167	6.89506	0.0575188	0.00011278	0.0439317	0.0206506	0.0439317	0.873194	0.0403537	DPYSL2
ZNF534	0.635541	0.304319	2.87294	0.362731	0.0809437	0.196886	0.103207	0.196886	0.873194	0.0404284	ZNF534
KIRREL1	-0.170785	0.0818042	7.44713	0.0181656	0.000612466	0.0106194	0.0194633	0.0194633	0.873194	0.0358898	KIRREL1
OR2H2	0.553057	0.265048	2.69384	0.266444	0.0988008	0.102526	0.11195	0.11195	0.873194	0.0389966	OR2H2
DKK3	0.3677	0.176468	7.19248	0.121804	0.00106724	0.092356	0.0198541	0.092356	0.875165	0.0408253	DKK3
HCN4	0.549932	0.264142	2.59189	0.26279	0.092059	0.106282	0.117254	0.117254	0.873194	0.0391473	HCN4
ABHD3	0.391615	0.188076	6.50186	0.138297	0.0237583	0.0823598	0.0221894	0.0823598	0.875165	0.0409469	ABHD3
WDSUB1	0.223573	0.107396	5.57255	0.0365469	0.00435143	0.0208546	0.0302505	0.0302505	0.873194	0.0365417	WDSUB1
SRGAP3	-0.172993	0.0830233	8.65096	0.0218011	0.000963121	0.0140401	0.0197155	0.0197155	0.873194	0.0363869	SRGAP3
AGAP10P	-2.21672	1.06474	3.09912	4.43197	0.305835	3.09518	0.0932169	3.09518	0.875165	0.04097	AGAP10P
CLUAP1	0.220342	0.106197	6.45141	0.0439987	0.00401234	0.0298211	0.0224491	0.0298211	0.879115	0.0415722	CLUAP1
RASD1	0.677571	0.326861	4.47781	0.416587	0.0139336	0.306581	0.0509215	0.306581	0.879115	0.0417331	RASD1
BLMH	-0.187594	0.0901911	7.39422	0.0243316	0.00487738	0.01133	0.0195259	0.0195259	0.873194	0.0371066	BLMH
KAT2A	0.17098	0.0824033	8.46325	0.0255135	0.000888317	0.0184063	0.0194826	0.0194826	0.873194	0.0397265	KAT2A
OTX1	-0.171349	0.0824894	7.34568	0.0215204	0.000822158	0.0140422	0.0195914	0.0195914	0.873194	0.0369648	OTX1
GRK4	0.315208	0.151611	5.3141	0.0897858	0.0239252	0.0450324	0.0343822	0.0450324	0.876892	0.0412133	GRK4
TMTC1	-0.324934	0.156575	8.07472	0.0956562	0.0042797	0.0692675	0.0192293	0.0692675	0.879115	0.0415366	TMTC1
F11R	-0.246437	0.118862	5.44596	0.0486552	0.0102283	0.0250731	0.0321564	0.0321564	0.873194	0.0375156	F11R
CASP7	0.254914	0.12281	5.99791	0.058856	0.00354065	0.0417065	0.0256411	0.0417065	0.879115	0.0415011	CASP7
RAB3B	-0.506819	0.244151	8.4579	0.232625	0.000229764	0.178599	0.019477	0.178599	0.879115	0.0414865	RAB3B
TPT1-AS1	-0.231182	0.111199	6.5618	0.0482992	0.00380776	0.0332879	0.0219043	0.0332879	0.876892	0.0412189	TPT1-AS1
SPATA46	-0.792945	0.381871	2.23398	0.447927	0.299727	0.00436362	0.13775	0.13775	0.873194	0.0373967	SPATA46
CLK2	0.175844	0.0846703	7.18986	0.0139193	0.00164778	0.00438705	0.0198594	0.0198594	0.873194	0.0355729	CLK2
HSP90AA6P	0.443615	0.213866	5.59322	0.178414	0.0029526	0.134264	0.0299644	0.134264	0.879115	0.0416216	HSP90AA6P
ADA	-0.247068	0.119178	6.05349	0.0553848	0.00658818	0.0360223	0.0251708	0.0360223	0.879115	0.0417218	ADA
DENND1B	-0.275113	0.132567	5.08299	0.0484818	0.0140665	0.0165574	0.0386554	0.0386554	0.873194	0.0369563	DENND1B
CICP22	0.78364	0.377467	2.18723	0.428165	0.286786	-3.27778e-05	0.140658	0.140658	0.873194	0.0376397	CICP22
BCL7B	0.220188	0.106267	6.62484	0.0440209	0.00384768	0.0300305	0.0216285	0.0300305	0.879115	0.0418136	BCL7B
PLSCR4	0.665752	0.32162	3.06078	0.402988	0.105937	0.204382	0.0948327	0.204382	0.880727	0.0419885	PLSCR4
LAMC1	-0.246449	0.119036	6.67817	0.0552092	0.00197628	0.0405327	0.0214122	0.0405327	0.880727	0.0419558	LAMC1
BCKDHA	0.203361	0.0982626	6.45637	0.0349866	0.0065439	0.0195346	0.0224227	0.0224227	0.873194	0.0389532	BCKDHA
SLC9A3	-0.522942	0.252967	1.97225	0.153183	0.0371989	0.0492617	0.154778	0.154778	0.873194	0.0368533	SLC9A3
YJU2	0.192101	0.0929254	6.17548	0.019812	0.00168628	0.00903607	0.0242191	0.0242191	0.873194	0.0364727	YJU2
SLC30A3	-0.703677	0.340297	1.77944	0.450869	0.170126	0.177281	0.168553	0.177281	0.882491	0.0421755	SLC30A3
POC1B-AS1	-0.582373	0.281705	2.50647	0.308928	0.111354	0.12672	0.121874	0.12672	0.882491	0.0422202	POC1B-AS1
ZBTB9	0.314339	0.152096	4.27401	0.0826702	0.0136439	0.0476507	0.0557559	0.0557559	0.873194	0.0388456	ZBTB9
SHISA2	0.539399	0.261202	5.20512	0.265422	0.00719761	0.197481	0.0363581	0.197481	0.88427	0.0424154	SHISA2
YBEY	-0.226289	0.109614	5.77731	0.0467346	0.00501741	0.0310286	0.0277596	0.0310286	0.88427	0.0424727	YBEY
TECPR2	0.328342	0.159012	4.37294	0.0650258	0.0224927	0.0166931	0.0533616	0.0533616	0.873194	0.0375396	TECPR2
RUNDC1	0.25592	0.123973	4.87454	0.0347283	0.00351669	0.0150359	0.0425909	0.0425909	0.873194	0.0364589	RUNDC1
PFN2	-0.166915	0.080944	8.18468	0.022286	0.000385639	0.0157708	0.0192702	0.0192702	0.873194	0.038397	PFN2
FMR1	-0.177231	0.0859319	7.08183	0.0156723	0.00204854	0.00576776	0.0201043	0.0201043	0.873194	0.0371088	FMR1
FLAD1	0.183496	0.088997	7.25385	0.0307842	0.00344868	0.0203127	0.019738	0.0203127	0.885292	0.042699	FLAD1
ADORA1	0.652121	0.316285	2.82984	0.388806	0.124923	0.175185	0.105241	0.175185	0.885292	0.0426998	ADORA1
TRIM16	0.277475	0.134577	4.90815	0.0701574	0.0123835	0.041692	0.0419493	0.0419493	0.88427	0.0425116	TRIM16
RHBDL1	0.609259	0.295869	4.11564	0.339977	0.0366533	0.225962	0.0597766	0.225962	0.885929	0.0429281	RHBDL1
ENKD1	0.223959	0.108692	7.23376	0.0435426	0.0156673	0.0171823	0.0197743	0.0197743	0.873194	0.0403858	ENKD1
PRR5L	0.33233	0.161383	4.25036	0.0643216	0.0217914	0.0158294	0.0563416	0.0563416	0.873194	0.0378196	PRR5L
ZKSCAN4	0.2185	0.106034	5.60144	0.023809	0.0038771	0.0079902	0.0298527	0.0298527	0.873194	0.0368534	ZKSCAN4
RPL31P49	-0.705557	0.342541	1.92339	0.23653	0.193837	-0.082997	0.158165	0.158165	0.873194	0.037945	RPL31P49
FRMD4B	0.250065	0.121521	5.05951	0.0277097	0.00520123	0.0065196	0.0391008	0.0391008	0.873194	0.0364014	FRMD4B
E2F2	-0.245314	0.11932	5.3964	0.042867	0.00974392	0.0193561	0.0329676	0.0329676	0.873194	0.0392156	E2F2
SLITRK1	0.382821	0.186161	5.54458	0.134484	0.00420484	0.0997625	0.0306495	0.0997625	0.88628	0.0431771	SLITRK1
SPECC1-DT	0.768714	0.373909	1.66745	0.460572	0.242352	0.0870011	0.177071	0.177071	0.873194	0.0387783	SPECC1-DT
TMEM132A	0.19906	0.0969165	8.31636	0.0364236	0.000698861	0.0274796	0.019351	0.0274796	0.88628	0.0433958	TMEM132A
H2BC27P	-1.20276	0.585562	2.25081	1.32967	0.253253	0.775396	0.136717	0.775396	0.88628	0.0433875	H2BC27P
SLC25A18	0.429676	0.209174	3.62875	0.16968	0.0201224	0.111139	0.07377	0.111139	0.88628	0.0433762	SLC25A18
GAPDHP62	-1.32947	0.64736	2.19546	1.14918	1.11708	-0.383226	0.140142	0.140142	0.873194	0.0398366	GAPDHP62
TLL2	0.47397	0.231236	3.31227	0.160632	0.0756371	0.0336638	0.0847725	0.0847725	0.873194	0.0399227	TLL2
OCA2	-0.788617	0.384568	2.29465	0.572956	0.219701	0.223976	0.134059	0.223976	0.88628	0.0436887	OCA2
G0S2	0.594036	0.289546	2.38191	0.293723	0.122601	0.0946305	0.12891	0.12891	0.873194	0.0398387	G0S2
VILL	0.602568	0.293636	2.82371	0.264336	0.153133	0.0287104	0.105534	0.105534	0.873194	0.0397116	VILL
NMRAL1	-0.71504	0.348662	5.96845	0.470981	0.0167247	0.34797	0.0259002	0.34797	0.88628	0.0436748	NMRAL1
PALM2AKAP2	0.46386	0.226303	3.78971	0.198353	0.0416296	0.112009	0.0688024	0.112009	0.88628	0.0437721	PALM2AKAP2
GAS6	0.483996	0.2358	7.35605	0.215528	0.00109263	0.165713	0.0195767	0.165713	0.88628	0.0435182	GAS6
H4C11	-0.423263	0.206593	3.71794	0.130208	0.0570733	0.0324097	0.0709686	0.0709686	0.873194	0.0400767	H4C11
PRMT6	0.263278	0.128509	4.94068	0.0407304	0.00820642	0.0158024	0.0413376	0.0413376	0.873194	0.0385749	PRMT6
KIFC1	-0.196943	0.0965744	6.72481	0.0360144	0.00163878	0.0263411	0.021234	0.0263411	0.88628	0.044719	KIFC1
COQ9	0.177554	0.0869651	7.04579	0.0177129	0.00249068	0.00753583	0.0201981	0.0201981	0.873194	0.0394263	COQ9
P3H2	0.678232	0.332387	3.84762	0.426766	0.0607774	0.270665	0.0671103	0.270665	0.88628	0.0446088	P3H2
POP4	0.245361	0.120223	5.19327	0.0426972	0.0067826	0.0221237	0.0365782	0.0365782	0.873194	0.0404558	POP4
HSPA9	0.238315	0.116533	9.47384	0.0525253	0.000882745	0.0398568	0.0216582	0.0398568	0.88628	0.0441941	HSPA9
TTF1	0.236203	0.11569	5.94282	0.0472974	0.014021	0.0212686	0.0261313	0.0261313	0.875165	0.0409914	TTF1
DOP1B	-0.230647	0.112929	5.78383	0.0492893	0.00950022	0.0287586	0.0276908	0.0287586	0.88628	0.0444341	DOP1B
GRID2	-0.630628	0.308997	2.45691	0.27358	0.161808	0.0198232	0.12463	0.12463	0.875139	0.0406973	GRID2
BRAF	-0.171135	0.0838184	7.40575	0.0157387	0.00156504	0.0069614	0.0195115	0.0195115	0.873194	0.0393668	BRAF
SLC35A1	0.200641	0.0984305	5.93268	0.0306543	0.00284136	0.0188014	0.0262243	0.0262243	0.874201	0.0406044	SLC35A1
ASMTL	0.178115	0.0870051	6.73583	0.0187466	0.00151643	0.00958735	0.0211932	0.0211932	0.873194	0.0389004	ASMTL
C1QTNF1	0.673807	0.329338	1.86505	0.419632	0.149383	0.176007	0.162301	0.176007	0.88628	0.044113	C1QTNF1
ZNF286A	-0.18114	0.0886146	6.81137	0.0175642	0.00263153	0.00684557	0.0209261	0.0209261	0.873194	0.0388602	ZNF286A
LONP1	0.169793	0.0832241	7.5376	0.0132646	0.00140328	0.00453887	0.0193755	0.0193755	0.873194	0.0390664	LONP1
TTC30A	0.284823	0.139275	4.70797	0.0750273	0.010523	0.0476697	0.0459171	0.0476697	0.88628	0.0441952	TTC30A
SFI1	-0.24931	0.122216	6.8352	0.0576881	0.00299638	0.041814	0.0208457	0.041814	0.88628	0.0446623	SFI1
TOX	0.807871	0.396179	5.63339	0.606063	0.00604043	0.464833	0.0294303	0.464833	0.88628	0.0447311	TOX
ZSWIM8	0.170953	0.0836775	8.34307	0.0105	0.0016341	0.00114837	0.0193717	0.0193717	0.873194	0.0392689	ZSWIM8
MTND5P1	-0.538198	0.263598	2.59125	0.162399	0.0911641	0.00057722	0.117288	0.117288	0.873194	0.0395538	MTND5P1
PGA4	1.04692	0.513483	1.34488	0.755061	0.587067	-0.0853145	0.203927	0.203927	0.876892	0.0412166	PGA4
DOC2B	0.4256	0.208332	4.4104	0.120574	0.0777284	0.000562755	0.0524783	0.0524783	0.873194	0.0404608	DOC2B
IGDCC4	-0.298331	0.146486	5.60204	0.0827954	0.0137936	0.0505809	0.0298446	0.0505809	0.88628	0.0449677	IGDCC4
ZNF319	0.261458	0.128388	5.58185	0.0428295	0.0193296	0.00727471	0.0301209	0.0301209	0.874201	0.040605	ZNF319
SHISA4	0.23683	0.116305	5.26025	0.0258485	0.00523417	0.00637266	0.0353463	0.0353463	0.873194	0.0385793	SHISA4
CCDC3	-0.48819	0.239961	2.80459	0.187989	0.0662904	0.0689982	0.106453	0.106453	0.875165	0.0408283	CCDC3
USF3	0.195129	0.0959034	6.72622	0.0253073	0.00636368	0.0100517	0.0212287	0.0212287	0.875165	0.0408879	USF3
LYNX1	1.5839	0.778641	1.22133	2.3377	0.378104	1.44074	0.215198	1.44074	0.88628	0.0451884	LYNX1
IKZF1	1.86269	0.91577	4.12447	3.23344	1.3691	1.1468	0.0595464	1.1468	0.88628	0.0452049	IKZF1
HNRNPM	0.179095	0.088119	9.73599	0.026553	0.000666486	0.0189193	0.0226284	0.0226284	0.877852	0.041313	HNRNPM
NWD2	-1.58709	0.781321	2.50924	2.35186	0.124837	1.70655	0.121722	1.70655	0.88628	0.0454572	NWD2
TMEM80	0.526599	0.259256	5.49345	0.258938	0.0208561	0.180784	0.031412	0.180784	0.88628	0.0454662	TMEM80
CPNE1	-0.171677	0.0845185	9.22626	0.0275201	0.000434598	0.0209955	0.0209063	0.0209955	0.88628	0.0454624	CPNE1
BTAF1	0.26613	0.131336	5.21344	0.0486667	0.0155439	0.016742	0.036204	0.036204	0.879115	0.0417969	BTAF1
ITPK1	0.235906	0.116502	5.8155	0.052194	0.00511339	0.0356046	0.0273621	0.0356046	0.88628	0.0460548	ITPK1
EPHB6	0.7867	0.388043	5.98896	0.579455	0.0617984	0.389933	0.0257191	0.389933	0.88628	0.0458254	EPHB6
ADGRL2	0.19142	0.094504	8.85582	0.0343504	0.00533249	0.0214605	0.0200548	0.0214605	0.88628	0.0459977	ADGRL2
GAS8	0.731818	0.361184	5.17935	0.501845	0.0261826	0.365179	0.0368378	0.365179	0.88628	0.0459372	GAS8
CTSF	1.3292	0.655775	4.45512	1.65469	0.0353047	1.25482	0.0514408	1.25482	0.88628	0.0458663	CTSF
C11orf68	0.193057	0.0953447	6.07625	0.0200177	0.00228682	0.00855131	0.024985	0.024985	0.873194	0.0402339	C11orf68
BEND3	0.214759	0.105987	5.603	0.042016	0.00386792	0.0285132	0.0298317	0.0298317	0.88628	0.0444864	BEND3
CEP290	0.387124	0.191082	7.10596	0.140451	0.00262357	0.106913	0.020045	0.106913	0.88628	0.0459561	CEP290
RPL32P24	1.06038	0.522696	2.34967	1.05177	0.588296	0.231336	0.13079	0.231336	0.88628	0.0457021	RPL32P24
ULK4P1	-1.91895	0.945427	1.63782	3.44201	2.0438	0.637696	0.179392	0.637696	0.88628	0.0456042	ULK4P1
GOLGA6L10	1.90342	0.939079	2.94496	3.39319	1.16954	1.47607	0.0999041	1.47607	0.88628	0.0458675	GOLGA6L10
RBM42	0.166109	0.0820707	8.01453	0.0196218	0.000989791	0.0123166	0.019217	0.019217	0.88427	0.0424296	RBM42
BCAR3	0.357702	0.176843	5.33846	0.120187	0.0367061	0.0571145	0.0339555	0.0571145	0.888316	0.0462634	BCAR3
TPM1-AS	-0.768133	0.37982	2.09455	0.542252	0.286197	0.133271	0.146592	0.146592	0.88628	0.0451361	TPM1-AS
NTN4	0.550577	0.272363	3.71334	0.284987	0.101459	0.121086	0.0711098	0.121086	0.88959	0.0463793	NTN4
CHAC2	-0.39726	0.196683	3.45664	0.0661113	0.0365141	-0.0111364	0.0795388	0.0795388	0.873194	0.0400585	CHAC2
BMS1P7	2.0768	1.02894	1.56402	4.06371	2.27805	0.898096	0.185296	0.898096	0.891628	0.0466736	BMS1P7
TRNT1	-0.242794	0.120545	5.44607	0.0557074	0.0108843	0.0327092	0.0321547	0.0327092	0.891628	0.0470822	TRNT1
KLF1	0.577622	0.286825	2.43413	0.241472	0.12089	0.0446354	0.125916	0.125916	0.88628	0.0434276	KLF1
COPE	0.232671	0.115618	9.97803	0.0512213	0.00100749	0.0390952	0.0236972	0.0390952	0.89312	0.0472474	COPE
PMS2	0.819788	0.407557	5.69012	0.456532	0.469581	-0.169011	0.0287274	0.0287274	0.88628	0.0441906	PMS2
STIL	-0.221954	0.110272	6.39369	0.0395963	0.0137091	0.0150677	0.0227708	0.0227708	0.88628	0.0430028	STIL
SPDEF	0.566599	0.281667	2.40281	0.193801	0.110305	0.00656527	0.127704	0.127704	0.885762	0.0428003	SPDEF
TRIM65	-0.265589	0.131996	5.04189	0.0663267	0.0128339	0.0389643	0.0394351	0.0394351	0.891628	0.046917	TRIM65
RAB4B	-0.207921	0.103093	6.38433	0.0266894	0.00905865	0.00733029	0.0228256	0.0228256	0.882491	0.042199	RAB4B
MFSD2A	0.217964	0.108131	5.89287	0.0329502	0.00847941	0.0135134	0.0265975	0.0265975	0.885762	0.0428212	MFSD2A
PAWR	-0.217977	0.108375	6.11786	0.0449903	0.00261235	0.0326228	0.0246552	0.0326228	0.893541	0.0473524	PAWR
ZNF442	0.205513	0.101963	5.78159	0.0158633	0.00347473	0.00130429	0.0277144	0.0277144	0.873194	0.0397331	ZNF442
STMND1	-0.514181	0.255506	3.13908	0.242673	0.104284	0.0833408	0.0915651	0.0915651	0.88628	0.0457076	STMND1
EOGT-DT	-0.423001	0.210119	3.53195	0.124979	0.0554965	0.0283013	0.0769538	0.0769538	0.88628	0.0432185	EOGT-DT
TARS1-DT	0.973386	0.482646	2.03574	0.893715	0.120814	0.578028	0.150477	0.578028	0.891628	0.0468285	TARS1-DT
CSPG5	0.323703	0.161029	6.49798	0.0992962	0.00165327	0.0761374	0.0222088	0.0761374	0.893541	0.0474593	CSPG5
CBX3	-0.165948	0.0825818	8.95604	0.0179819	0.000204966	0.0113134	0.0202543	0.0202543	0.88628	0.0442393	CBX3
EIF4HP2	0.359463	0.178894	3.78964	0.0782189	0.0272044	0.0200722	0.0688046	0.0688046	0.88427	0.0425519	EIF4HP2
RBM25	-0.164306	0.0818397	8.56169	0.0187556	0.000497635	0.0120345	0.0195956	0.0195956	0.88628	0.0442352	RBM25
PRKRIP1	0.16742	0.0834415	7.66037	0.0158254	0.00159735	0.00740177	0.0192901	0.0192901	0.88628	0.0430705	PRKRIP1
GAP43	-0.204563	0.101956	8.48816	0.0397628	0.000238922	0.0309463	0.0195093	0.0309463	0.894109	0.0478335	GAP43
LINC00665	0.213634	0.106515	6.92846	0.0433895	0.00269872	0.0313378	0.0205452	0.0313378	0.894109	0.0479027	LINC00665
CDK11A	0.183978	0.0917876	8.28072	0.0295389	0.00594921	0.0163892	0.0193257	0.0193257	0.88628	0.0446295	CDK11A
GPX7	-0.304571	0.152027	5.54277	0.0883326	0.00347848	0.0658582	0.0306757	0.0658582	0.894109	0.0481249	GPX7
BMP8A	-0.495613	0.247281	3.28082	0.233757	0.051428	0.132015	0.0859628	0.132015	0.894109	0.0480416	BMP8A
OSTM1-AS1	0.641419	0.320193	3.1055	0.391815	0.125727	0.181844	0.092951	0.181844	0.894109	0.0481423	OSTM1-AS1
BAIAP2-DT	0.18211	0.0908946	7.06329	0.031577	0.00090019	0.0238853	0.0201518	0.0238853	0.894109	0.0481127	BAIAP2-DT
GLS	-0.247548	0.123663	6.44204	0.0584198	0.00282757	0.0430502	0.0224995	0.0430502	0.894109	0.0482834	GLS
DUSP6	-0.462595	0.231047	3.30146	0.190132	0.0749693	0.0699773	0.0851794	0.0851794	0.88628	0.0452682	DUSP6
HAUS4	-0.188245	0.0940921	6.97019	0.0338098	0.0035677	0.0229923	0.0204161	0.0229923	0.894109	0.0483967	HAUS4
PKIA-AS1	-0.439991	0.2199	3.01027	0.166484	0.048059	0.0769954	0.0970085	0.0970085	0.88628	0.0446465	PKIA-AS1
UNC45A	0.173469	0.0867459	7.1177	0.0147741	0.00255742	0.00466672	0.0200171	0.0200171	0.885929	0.0428952	UNC45A
SNORD30	-0.520109	0.260162	2.65364	0.153986	0.0890389	-0.000808232	0.114014	0.114014	0.88628	0.0436649	SNORD30
PLAUR	0.312613	0.156997	4.29109	0.0893603	0.0186078	0.0503706	0.0553361	0.0553361	0.891628	0.0470396	PLAUR
CTPS2	-0.193164	0.097082	7.77324	0.0358804	0.00429216	0.0239826	0.0192401	0.0239826	0.901787	0.0494895	CTPS2
AP4E1	-0.396458	0.199317	5.29965	0.151214	0.011507	0.107674	0.0346382	0.107674	0.901787	0.0495513	AP4E1
LMF1	2.34506	1.17773	4.14975	5.28268	0.0158081	4.14535	0.0588911	4.14535	0.901787	0.0493415	LMF1
TFPT	0.213661	0.107524	5.62665	0.0344258	0.00516617	0.019007	0.0295178	0.0295178	0.88628	0.0460848	TFPT
CD81	0.163982	0.0821706	8.44656	0.0173131	0.000790568	0.0101867	0.0194654	0.0194654	0.88628	0.0452018	CD81
WDR55	0.175498	0.0879645	6.78622	0.017436	0.00220046	0.00773931	0.0210128	0.0210128	0.88628	0.0436507	WDR55
CSMD2	0.577642	0.290492	5.3391	0.321144	0.0751034	0.178054	0.0339444	0.178054	0.901787	0.0496113	CSMD2
DPF2	0.166007	0.0830892	7.82006	0.0260084	0.00148484	0.0188569	0.0192266	0.0192266	0.894109	0.0479631	DPF2
LOXL2	0.430981	0.215673	3.42191	0.146508	0.058781	0.0466549	0.0807639	0.0807639	0.88628	0.0447336	LOXL2
DUS3L	-0.217767	0.109332	8.3415	0.045534	0.00783642	0.0280242	0.0193704	0.0280242	0.901787	0.0492789	DUS3L
FHAD1	0.59709	0.299965	2.52437	0.292625	0.149044	0.0658881	0.120892	0.120892	0.88628	0.045335	FHAD1
IGSF3	-0.347432	0.174284	8.97021	0.115761	0.0447119	0.0464128	0.0202843	0.0464128	0.901537	0.0491094	IGSF3
MARCHF4	0.412348	0.207532	4.15169	0.163835	0.0182365	0.110973	0.0588412	0.110973	0.901787	0.0497721	MARCHF4
SYBU	0.313492	0.157245	4.06173	0.0532321	0.0129797	0.0160924	0.0611978	0.0611978	0.88628	0.0431449	SYBU
MRRF	0.173555	0.0873657	6.77751	0.0179789	0.00185494	0.00888548	0.0210433	0.0210433	0.88628	0.0447302	MRRF
SURF6	0.173517	0.0872799	6.918	0.0142267	0.00227541	0.00434156	0.0205779	0.0205779	0.88628	0.0436961	SURF6
FAM167A	0.405471	0.203932	4.00787	0.15826	0.0101578	0.114606	0.0626443	0.114606	0.901787	0.0496339	FAM167A
NIPSNAP3B	0.416909	0.20944	4.08522	0.167036	0.0285369	0.103059	0.0605752	0.103059	0.901787	0.0494002	NIPSNAP3B
ZMAT1	-0.301172	0.151082	6.77316	0.0869894	0.00152831	0.0669487	0.0210587	0.0669487	0.901537	0.0491135	ZMAT1
GPD1	0.470547	0.236637	2.93531	0.165754	0.0676521	0.0482525	0.10034	0.10034	0.88628	0.0460364	GPD1
SERPINB9	-0.614523	0.30781	2.58061	0.193712	0.166387	-0.0665947	0.117855	0.117855	0.88628	0.044143	SERPINB9
ZDHHC20	-0.315479	0.158468	7.80388	0.0956315	0.028084	0.0472525	0.0192308	0.0472525	0.901787	0.0493781	ZDHHC20
ARHGEF37	-0.75949	0.380373	0.739469	0.442995	0.168972	0.145276	0.26508	0.26508	0.88628	0.0453686	ARHGEF37
ANKRD28	-0.182015	0.0915979	6.70943	0.0232521	0.0038789	0.0117596	0.0212917	0.0212917	0.88628	0.0457062	ANKRD28
NRBF2P6	0.633279	0.317884	3.1667	0.319056	0.212708	0.0179405	0.0904425	0.0904425	0.88628	0.0453586	NRBF2P6
ULK4P2	0.910267	0.456953	2.75401	0.597062	0.517491	-0.1093	0.108926	0.108926	0.88628	0.0461079	ULK4P2
BACE1-AS	0.275873	0.138302	4.63625	0.0606928	0.00995729	0.0339731	0.0474252	0.0474252	0.88628	0.0450352	BACE1-AS
PTPRG	-0.19128	0.0963114	7.95182	0.0352764	0.000663997	0.0271636	0.0192119	0.0271636	0.901787	0.0498581	PTPRG
PPFIBP2	0.531229	0.267575	7.00236	0.272227	0.00754368	0.207245	0.0203197	0.207245	0.901787	0.0499304	PPFIBP2
MOSPD2	-0.261391	0.131755	5.35703	0.0638927	0.0184436	0.0313407	0.0336345	0.0336345	0.894109	0.0484596	MOSPD2
TP53RK	0.169701	0.0855428	7.36115	0.0278112	0.00098274	0.02097	0.0195696	0.02097	0.901787	0.0500865	TP53RK
PNPT1	-0.241923	0.122008	7.14687	0.0517889	0.0247071	0.0147028	0.0199506	0.0199506	0.891628	0.04679	PNPT1
ETV5	0.318803	0.160799	7.00527	0.0982365	0.0444621	0.0331073	0.0203113	0.0331073	0.901787	0.0502094	ETV5
CEP97	-0.210602	0.10629	6.44122	0.0429079	0.00229599	0.0315968	0.0225039	0.0315968	0.901787	0.050335	CEP97
TMEM127	0.191	0.0964432	6.23423	0.0322966	0.00410601	0.0204761	0.0237979	0.0237979	0.891628	0.0470158	TMEM127
AKR1C3	0.690041	0.348365	4.57201	0.460838	0.0363168	0.327757	0.0488154	0.327757	0.901787	0.0503955	AKR1C3
BORCS8-MEF2B	0.316363	0.159784	5.58088	0.0967387	0.0464588	0.0299281	0.0301344	0.0301344	0.901787	0.0503732	BORCS8-MEF2B
SOX8	2.21517	1.11961	7.58145	4.75697	0.0105421	3.75004	0.0193408	3.75004	0.901787	0.0506306	SOX8
TNRC6B	-0.268235	0.135593	5.85471	0.0573275	0.0281882	0.013287	0.026968	0.026968	0.891628	0.0470461	TNRC6B
ERAL1	0.16509	0.083424	7.48828	0.0137633	0.00145821	0.00550505	0.0194205	0.0194205	0.88628	0.0452603	ERAL1
SLC35F6	0.178779	0.0904202	6.50225	0.029061	0.00233991	0.0200386	0.0221875	0.0221875	0.894109	0.0479597	SLC35F6
RRN3P2	0.469984	0.238115	3.18728	0.20892	0.0804807	0.0830656	0.0896158	0.0896158	0.901787	0.0496839	RRN3P2
PMS2P3	0.252318	0.127754	7.3707	0.0354225	0.0294063	-0.00954085	0.0195566	0.0195566	0.89312	0.0472606	PMS2P3
FIGNL1	0.317974	0.161127	5.73179	0.0983803	0.0139209	0.0639652	0.0282514	0.0639652	0.902013	0.0511573	FIGNL1
C1orf35	0.20682	0.104853	6.30524	0.0416502	0.00741674	0.025566	0.023319	0.025566	0.902013	0.0512575	C1orf35
BABAM2	0.294027	0.14891	6.03944	0.0840532	0.00582769	0.0606952	0.0252874	0.0606952	0.902013	0.0510435	BABAM2
VWA5B1	0.825181	0.418328	2.02179	0.378439	0.373582	-0.161576	0.151412	0.151412	0.893541	0.0474694	VWA5B1
CFAP221	-0.507509	0.257207	2.88895	0.193422	0.096004	0.039491	0.102463	0.102463	0.894109	0.0477677	CFAP221
APOLD1	-0.529498	0.268029	4.9685	0.27239	0.0517155	0.163803	0.0408189	0.163803	0.902013	0.0509399	APOLD1
TDRP	0.294661	0.149082	8.60569	0.0842941	0.015302	0.0513739	0.0196526	0.0513739	0.902013	0.0508378	TDRP
PIGP	0.43091	0.218224	3.5798	0.0934592	0.067504	-0.0204039	0.0753608	0.0753608	0.88628	0.045869	PIGP
TSTD1	-0.435626	0.220878	5.42054	0.184811	0.00971652	0.136644	0.0325683	0.136644	0.902013	0.0512806	TSTD1
FGF17	0.631394	0.320442	3.57831	0.38877	0.0661957	0.241854	0.0754099	0.241854	0.902407	0.0514755	FGF17
RAB33B	-0.287945	0.146174	5.1422	0.0808854	0.00691161	0.0571886	0.0375352	0.0571886	0.902448	0.0515282	RAB33B
B4GALNT3	-0.313393	0.159179	4.62431	0.0767628	0.0283335	0.026641	0.0476808	0.0476808	0.894109	0.0483772	B4GALNT3
STXBP3	0.213807	0.108648	5.59503	0.0287303	0.0054732	0.012416	0.0299398	0.0299398	0.891628	0.0468578	STXBP3
TMEM39A	0.1963	0.0997536	6.20524	0.0152957	0.0058495	-0.000584263	0.0240028	0.0240028	0.88628	0.0448598	TMEM39A
RPH3A	-0.727913	0.370422	0.946866	0.247316	0.169247	-0.0561571	0.24239	0.24239	0.893541	0.0474821	RPH3A
RAB35	0.234079	0.119084	5.35586	0.0335617	0.00888814	0.0115918	0.0336545	0.0336545	0.891628	0.0470412	RAB35
TMEM128	0.18371	0.0934132	6.27859	0.0330027	0.00244756	0.0237305	0.0234949	0.0237305	0.906643	0.0518688	TMEM128
RNF207	-0.700163	0.356267	3.32719	0.479862	0.292354	0.088425	0.084214	0.088425	0.907252	0.0520133	RNF207
COA3	0.160382	0.0816084	7.94854	0.0222347	0.000767913	0.0159735	0.0192119	0.0192119	0.894109	0.0481717	COA3
B3GNT9	0.404277	0.205656	4.03977	0.159923	0.0221409	0.104742	0.0617844	0.104742	0.907252	0.0519589	B3GNT9
JMJD7	-0.364937	0.185902	5.78348	0.0891974	0.0759844	-0.0178211	0.0276945	0.0276945	0.901537	0.0490484	JMJD7
SNAPC1	0.193149	0.098497	6.08705	0.0366336	0.00280114	0.0263039	0.0248982	0.0263039	0.910076	0.0524712	SNAPC1
ZXDC	0.176873	0.0902497	6.44393	0.0152376	0.00194577	0.00543033	0.0224893	0.0224893	0.88628	0.046101	ZXDC
CYP2W1	-0.74254	0.378658	1.23967	0.309193	0.216658	-0.0419546	0.213488	0.213488	0.894109	0.0484192	CYP2W1
HJURP	-0.208816	0.106639	6.98657	0.0429062	0.00377415	0.0303415	0.0203664	0.0303415	0.911724	0.0527714	HJURP
NDUFAF1	0.222712	0.113726	5.48682	0.0238636	0.00728699	0.00408274	0.0315138	0.0315138	0.891628	0.0465758	NDUFAF1
GDF7	-1.07888	0.54994	4.06655	1.14227	0.0260192	0.881282	0.0610697	0.881282	0.910076	0.052381	GDF7
SDHAF3	-0.228219	0.116397	5.25563	0.037634	0.00521478	0.0205575	0.0354301	0.0354301	0.894109	0.0484222	SDHAF3
HSP90AB2P	-0.430638	0.21987	6.89454	0.182421	0.00189614	0.143133	0.0206523	0.143133	0.911724	0.0527241	HSP90AB2P
RNASEH1-DT	-0.27697	0.141357	4.58845	0.0431129	0.0114896	0.0129208	0.048456	0.048456	0.891628	0.0468758	RNASEH1-DT
DCTN6-DT	-0.463301	0.236186	2.88284	0.132652	0.0646046	0.0169181	0.102746	0.102746	0.894109	0.0477116	DCTN6-DT
SCO2	0.329078	0.167971	4.53487	0.0772432	0.0350062	0.0174736	0.0496361	0.0496361	0.901537	0.0489269	SCO2
PMP2	0.823644	0.420923	2.75678	0.668223	0.102088	0.42944	0.108789	0.42944	0.911724	0.0529221	PMP2
GNAO1-DT	-0.593643	0.303337	2.332	0.301891	0.144209	0.0821474	0.131832	0.131832	0.901537	0.0490365	GNAO1-DT
ALG1	0.245624	0.125639	5.44464	0.0487104	0.0151776	0.0203046	0.0321776	0.0321776	0.901787	0.0498699	ALG1
SV2B	0.816463	0.417544	1.16125	0.657285	0.200094	0.322936	0.22089	0.322936	0.911743	0.0530689	SV2B
KCNQ2-AS1	-0.600938	0.307522	2.40053	0.356407	0.147519	0.13619	0.127835	0.13619	0.912216	0.0532049	KCNQ2-AS1
RN7SL377P	-0.544762	0.278982	2.52474	0.233409	0.11262	0.0550995	0.120872	0.120872	0.901787	0.0502667	RN7SL377P
MCF2	0.486551	0.249756	3.48877	0.225009	0.10871	0.0677798	0.0784243	0.0784243	0.906643	0.0518515	MCF2
PARP9	0.38239	0.196206	3.72537	0.131543	0.0447497	0.0560807	0.0707405	0.0707405	0.901787	0.0503095	PARP9
NOSIP	0.173698	0.0891577	7.11597	0.0245044	0.00382606	0.0140775	0.0200212	0.0200212	0.901787	0.0506859	NOSIP
CDH8	-0.283063	0.145271	4.78301	0.0390203	0.0189229	-3.80144e-05	0.0443883	0.0443883	0.894109	0.0477907	CDH8
ANAPC1	-0.177925	0.0912026	6.82084	0.0156835	0.00405978	0.00369485	0.020894	0.020894	0.894109	0.0478225	ANAPC1
PIERCE1	-0.515772	0.264741	4.08613	0.260236	0.149711	0.0567426	0.0605513	0.0605513	0.911743	0.0531265	PIERCE1
HLCS-AS1	-0.876302	0.449614	1.97452	0.568121	0.451838	-0.0572759	0.154622	0.154622	0.902013	0.0508699	HLCS-AS1
KCNIP2-AS1	0.50921	0.261146	2.88388	0.233669	0.101893	0.0773548	0.102698	0.102698	0.901787	0.0502395	KCNIP2-AS1
JRK	0.375413	0.192663	4.71889	0.13967	0.0356684	0.0756887	0.0456915	0.0756887	0.918236	0.0538121	JRK
SCARNA21	-0.695139	0.356212	1.89749	0.327887	0.220672	-0.00496186	0.159989	0.159989	0.901787	0.0499931	SCARNA21
ZNF226	-0.191865	0.0985391	5.89545	0.0293868	0.00255696	0.0187249	0.0265729	0.0265729	0.901787	0.0506771	ZNF226
WIF1	0.81997	0.421453	1.74486	0.543338	0.361726	0.0342406	0.171141	0.171141	0.902013	0.0511718	WIF1
RAVER2	-0.164829	0.0846737	7.81692	0.0269631	0.000476486	0.0210324	0.0192274	0.0210324	0.919756	0.0540206	RAVER2
C6orf136	0.176364	0.0906223	7.61265	0.0278781	0.00531814	0.0160165	0.0193191	0.0193191	0.901787	0.0505386	C6orf136
C2orf27A	-1.40009	0.719694	1.6385	1.94723	0.530127	1.02375	0.179339	1.02375	0.919756	0.0541576	C2orf27A
CNTRL	-0.218283	0.112248	6.57824	0.0321389	0.0159686	0.00508998	0.0218301	0.0218301	0.901787	0.0504855	CNTRL
ANKRD10-IT1	-0.281433	0.144807	4.46482	0.058622	0.0116889	0.0290339	0.0512183	0.0512183	0.901787	0.0504178	ANKRD10-IT1
IPPK	0.229992	0.118397	5.72937	0.0408568	0.0137755	0.0152981	0.0282781	0.0282781	0.902013	0.0512147	IPPK
DCUN1D3	0.227961	0.117351	5.26793	0.0506481	0.00610682	0.0340162	0.0352072	0.0352072	0.913683	0.0533577	DCUN1D3
SFXN4	-0.176318	0.0908262	7.70649	0.0186374	0.0054815	0.00569313	0.0192667	0.0192667	0.901787	0.0505101	SFXN4
ECM1	0.524579	0.270446	2.81767	0.274526	0.0756442	0.143779	0.105824	0.143779	0.919787	0.0547888	ECM1
NFKBIB	0.185792	0.0958167	6.08244	0.0291013	0.00260736	0.0190484	0.0249352	0.0249352	0.902013	0.0513157	NFKBIB
CRYZ	-0.452394	0.233482	6.66113	0.20449	0.00276209	0.160779	0.0214797	0.160779	0.919787	0.0550203	CRYZ
ADAM32	0.646267	0.334105	4.21208	0.334342	0.277577	-0.0350984	0.0573007	0.0573007	0.911724	0.0528836	ADAM32
FIGN	0.498039	0.257703	1.96592	0.248769	0.0199045	0.179329	0.155213	0.179329	0.919787	0.0555802	FIGN
MT-TL1	1.02211	0.528929	1.70675	1.04792	0.194746	0.644551	0.174037	0.644551	0.919787	0.0556022	MT-TL1
MLC1	0.362888	0.188023	7.60901	0.132331	0.0193805	0.0866775	0.0193215	0.0866775	0.919787	0.0558724	MLC1
MAPK8IP1	0.181911	0.0942789	8.11933	0.0332664	0.00213721	0.0245283	0.019243	0.0245283	0.919787	0.0559313	MAPK8IP1
ACVR2A	-0.170562	0.0883751	6.54668	0.0237141	0.00145651	0.0159016	0.021974	0.021974	0.911724	0.0527699	ACVR2A
KIF2C	-0.184668	0.0957269	7.02351	0.0301013	0.00723162	0.0156492	0.0202593	0.0202593	0.910076	0.0523197	KIF2C
CHST11	0.489423	0.253707	4.9061	0.240874	0.0142633	0.178838	0.041988	0.178838	0.919787	0.0559773	CHST11
C17orf97	-0.640995	0.332194	3.37093	0.413019	0.104706	0.226353	0.0826005	0.226353	0.919787	0.0559221	C17orf97
OGFOD3	-0.201024	0.104252	6.27953	0.0351247	0.00911699	0.017397	0.0234887	0.0234887	0.910076	0.0524515	OGFOD3
RRN3	0.160667	0.0833611	7.18401	0.0159759	0.000975843	0.00885349	0.0198714	0.0198714	0.902391	0.0514243	RRN3
HERC4	-0.178925	0.0928398	6.48969	0.0200091	0.00360732	0.0087985	0.0222503	0.0222503	0.902013	0.0512071	HERC4
FBXO6	-0.308117	0.160335	4.12312	0.0563478	0.0175408	0.0159611	0.0595815	0.0595815	0.902013	0.0513525	FBXO6
SRMS	0.496093	0.258022	3.2922	0.248689	0.0448705	0.154855	0.08553	0.154855	0.919787	0.056709	SRMS
MFAP1	0.20056	0.104168	5.84266	0.0308136	0.00546536	0.0163624	0.0270876	0.0270876	0.911724	0.0528617	MFAP1
ABT1	0.180705	0.093986	6.15779	0.0165497	0.00214955	0.00625885	0.0243505	0.0243505	0.901787	0.0501278	ABT1
GNG3	-0.210996	0.109729	6.00044	0.0449791	0.00427178	0.0318493	0.0256192	0.0318493	0.919787	0.0566844	GNG3
NAB2	-0.185162	0.0961335	7.18373	0.034555	0.000701011	0.027024	0.0198719	0.027024	0.919787	0.0563185	NAB2
TCAIM	0.170142	0.0885613	6.65769	0.0283903	0.00203578	0.0205091	0.0214935	0.0214935	0.919787	0.0553341	TCAIM
SLC35C1	0.305983	0.159317	4.5734	0.0555205	0.0273614	0.00562348	0.0487848	0.0487848	0.907252	0.0520555	SLC35C1
POFUT2	0.192389	0.100114	6.18054	0.0187696	0.00588636	0.00365611	0.0241819	0.0241819	0.902013	0.0507684	POFUT2
TRDN-AS1	-0.362773	0.188553	5.77361	0.101221	0.0788582	-0.00699622	0.0277988	0.0277988	0.919756	0.0539611	TRDN-AS1
SEPTIN7P14	-1.50208	0.781985	1.28711	1.52222	1.62538	-0.627801	0.209125	0.209125	0.919787	0.054482	SEPTIN7P14
KLC2-AS1	0.838243	0.435525	1.57071	0.708946	0.241148	0.327898	0.184754	0.327898	0.919787	0.0564806	KLC2-AS1
RN7SL25P	-0.867443	0.450809	1.4112	0.646041	0.411577	0.0733312	0.19811	0.19811	0.911743	0.0530732	RN7SL25P
CNTNAP3C	-1.42015	0.739004	1.95712	1.84899	1.48256	-0.053721	0.15582	0.15582	0.913683	0.05344	CNTNAP3C
LINC02452	0.956651	0.498035	1.77294	0.926066	0.514037	0.230081	0.169036	0.230081	0.919787	0.0569193	LINC02452
CXCR6	-0.370434	0.192952	3.37143	0.0918439	0.0291095	0.0307523	0.0825823	0.0825823	0.910076	0.0523843	CXCR6
MOXD1	0.644776	0.336025	4.99041	0.421327	0.0547802	0.283958	0.0404077	0.283958	0.919787	0.0571521	MOXD1
DENND5B	0.169466	0.0883542	6.54089	0.0199778	0.00141833	0.0119417	0.0220011	0.0220011	0.911724	0.052792	DENND5B
PIK3R4	0.230675	0.120249	5.37321	0.0233635	0.010021	-0.000284548	0.0333582	0.0333582	0.901787	0.0506651	PIK3R4
RPS3AP43	0.86585	0.451452	1.70343	0.666196	0.437134	0.0707726	0.174291	0.174291	0.91689	0.0536821	RPS3AP43
NENF	0.280975	0.146571	6.88179	0.0801211	0.00120847	0.0632407	0.0206931	0.0632407	0.919787	0.057366	NENF
ZBTB48	0.173298	0.0904085	6.6472	0.0278542	0.00298505	0.0186449	0.021536	0.021536	0.919756	0.0541382	ZBTB48
PNPLA4	-0.50623	0.264415	4.38204	0.260569	0.0836746	0.126071	0.0531458	0.126071	0.919787	0.0576521	PNPLA4
RELT	-0.193525	0.101099	6.38826	0.0357275	0.00786047	0.0202042	0.0228025	0.0228025	0.919787	0.0550113	RELT
GK-AS1	-0.8451	0.441593	1.32333	0.726611	0.273639	0.311376	0.205852	0.311376	0.919787	0.0577424	GK-AS1
CYB561A3	-0.262868	0.137418	4.82949	0.0455989	0.013185	0.0162439	0.0434663	0.0434663	0.911743	0.0531238	CYB561A3
RNF185	0.167495	0.0876553	6.9441	0.0198937	0.0025539	0.0109128	0.0204965	0.0204965	0.919756	0.0541547	RNF185
OSGIN1	0.623521	0.326195	2.7667	0.258406	0.21091	-0.0432962	0.1083	0.1083	0.919787	0.054701	OSGIN1
LRRN3	0.541005	0.283093	4.15284	0.298391	0.0151233	0.225301	0.0588114	0.225301	0.919787	0.0580583	LRRN3
HLA-H	1.74895	0.915206	1.32194	3.11859	0.222345	2.29046	0.205977	2.29046	0.919787	0.0580664	HLA-H
TRIT1	0.196775	0.103011	6.07555	0.0344156	0.00684289	0.0193982	0.0249906	0.0249906	0.919787	0.0546526	TRIT1
KIRREL2	0.369193	0.193299	4.18676	0.139077	0.027274	0.0848197	0.0579425	0.0848197	0.919787	0.0581869	KIRREL2
PCDHGC3	0.165901	0.0869042	7.00009	0.0281036	0.00159548	0.0210615	0.0203264	0.0210615	0.919787	0.0582982	PCDHGC3
LRMDA	-0.285975	0.149855	5.67622	0.0808885	0.0384759	0.025967	0.028894	0.028894	0.919787	0.0567828	LRMDA
NAA60	-0.210596	0.110441	6.05499	0.0350193	0.011433	0.013783	0.0251584	0.0251584	0.919787	0.0554678	NAA60
KIF15	-0.16199	0.0849708	7.90598	0.0223135	0.00244699	0.0142257	0.0192131	0.0192131	0.919787	0.055759	KIF15
CENPS-CORT	1.19194	0.625202	2.88054	1.4535	0.407243	0.76539	0.102853	0.76539	0.919787	0.0585972	CENPS-CORT
ILF3-DT	-0.242256	0.127064	7.14965	0.0600385	0.000790627	0.0476452	0.0199445	0.0476452	0.919787	0.0585869	ILF3-DT
PTBP3	-0.252083	0.132288	6.90793	0.0650579	0.00193965	0.0505603	0.0206097	0.0505603	0.919787	0.0587053	PTBP3
NTS	-0.765811	0.401918	3.94784	0.600503	0.0293038	0.455309	0.0642876	0.455309	0.919787	0.0587261	NTS
MIDEAS	-0.197041	0.103455	6.86528	0.0215505	0.0113623	0.000695707	0.0207466	0.0207466	0.919787	0.0542944	MIDEAS
TBC1D22A-DT	-0.301952	0.158539	5.435	0.0934148	0.00463825	0.0707654	0.0323329	0.0707654	0.919787	0.058821	TBC1D22A-DT
SLC24A1	-0.492191	0.25862	5.31015	0.24848	0.140711	0.0599416	0.034452	0.0599416	0.919787	0.0589936	SLC24A1
ZNF331	-0.204548	0.107525	5.59033	0.0241308	0.00468101	0.00931087	0.030004	0.030004	0.913683	0.0534434	ZNF331
ADCY9	-0.295277	0.155224	4.44812	0.0738203	0.0206813	0.0343645	0.0516021	0.0516021	0.919787	0.0564193	ADCY9
UNC5B-AS1	0.74352	0.390636	2.07515	0.366289	0.309926	-0.0728542	0.147863	0.147863	0.919787	0.0558527	UNC5B-AS1
NCBP2AS2	0.23014	0.121001	5.12266	0.0446533	0.00601991	0.0272094	0.037904	0.037904	0.919787	0.0563012	NCBP2AS2
TBCEL	0.240356	0.126451	5.24122	0.0593643	0.00625866	0.0417108	0.035693	0.0417108	0.919787	0.0592753	TBCEL
CYB5R3	0.153651	0.0808742	8.27102	0.0195046	0.000302637	0.0140698	0.0193193	0.0193193	0.919787	0.0569344	CYB5R3
PPP1R3D	0.566392	0.298148	3.46134	0.329924	0.0388788	0.227798	0.0793748	0.227798	0.919787	0.0594051	PPP1R3D
CCHCR1	0.191467	0.100797	6.00426	0.0367333	0.00489397	0.0245147	0.0255862	0.0255862	0.919787	0.0580994	CCHCR1
OLFML1	0.661466	0.348758	1.50478	0.255933	0.174729	-0.0244641	0.190168	0.190168	0.919787	0.055781	OLFML1
ZNF311	0.364185	0.192081	3.52364	0.0774054	0.0334506	0.0119062	0.0772344	0.0772344	0.919787	0.0544414	ZNF311
HIVEP2	0.458868	0.242146	5.00938	0.164623	0.135854	-0.0179372	0.0400501	0.0400501	0.919787	0.0576511	HIVEP2
NCOA6	0.161315	0.0851062	7.0218	0.0207782	0.00146512	0.0135841	0.0202641	0.0202641	0.919787	0.0568043	NCOA6
HMX1	0.411697	0.217282	2.97794	0.133519	0.0432043	0.0528182	0.0984301	0.0984301	0.919787	0.0566589	HMX1
NT5C2	-0.200627	0.105938	6.32118	0.0402689	0.0104526	0.0217679	0.0232158	0.0232158	0.919787	0.0585393	NT5C2
SLC9A1	0.256928	0.136045	5.61428	0.0684801	0.0184897	0.0370348	0.0296807	0.0370348	0.919787	0.0607557	SLC9A1
MUL1	0.177057	0.0937424	6.1721	0.0181046	0.00211886	0.00839143	0.024244	0.024244	0.919787	0.0547453	MUL1
TGFB1	0.286065	0.151065	5.06716	0.0845562	0.0112253	0.0572365	0.0389558	0.0572365	0.919787	0.0601341	TGFB1
C1orf109	0.203783	0.107958	5.78708	0.0431121	0.00410629	0.0308587	0.0276567	0.0308587	0.919787	0.060872	C1orf109
BMP2	0.331249	0.175079	4.97756	0.113524	0.00727145	0.0846867	0.0406492	0.0846867	0.919787	0.0603359	BMP2
CASP6	0.247654	0.131235	5.20154	0.0636977	0.00880658	0.0428611	0.0364245	0.0428611	0.919787	0.0609333	CASP6
VAMP1	0.336636	0.178394	4.14048	0.0851031	0.0363426	0.0232737	0.0591309	0.0591309	0.919787	0.0575034	VAMP1
TRAPPC14	0.192691	0.101951	6.85672	0.0384736	0.0083373	0.0228447	0.0207746	0.0228447	0.919787	0.0605755	TRAPPC14
KCTD15	0.340981	0.180398	7.47269	0.120464	0.00706414	0.090566	0.0194361	0.090566	0.919787	0.0605596	KCTD15
TMED4	0.152952	0.081009	7.85087	0.00903483	0.000467294	0.0024527	0.0192201	0.0192201	0.919787	0.0548718	TMED4
KCTD6	0.193888	0.102697	7.38096	0.0390164	0.00133643	0.0303038	0.019543	0.0303038	0.919787	0.0608298	KCTD6
FSTL5	-0.900447	0.476659	4.22148	0.840775	0.0168052	0.664805	0.0570639	0.664805	0.919787	0.0606917	FSTL5
RRS1	0.168229	0.0890234	6.49641	0.0272934	0.00155892	0.0199736	0.0222166	0.0222166	0.919787	0.0578042	RRS1
TSPYL5	0.909392	0.480678	2.42175	0.855685	0.145154	0.548001	0.12662	0.548001	0.919787	0.0603485	TSPYL5
THAP7	0.204809	0.108546	6.07094	0.0350208	0.0103189	0.0156199	0.025028	0.025028	0.919787	0.0582917	THAP7
ZNF775	0.198509	0.105182	5.69361	0.03275	0.00450348	0.0196997	0.0286863	0.0286863	0.919787	0.0579902	ZNF775
LINC01018	0.460986	0.244245	2.29963	0.162197	0.0452076	0.0694565	0.13376	0.13376	0.919787	0.057234	LINC01018
CEROX1	2.6823	1.41886	7.09154	7.45261	0.0153733	6.02408	0.0200801	6.02408	0.919787	0.0605228	CEROX1
POLRMTP1	1.83859	0.971516	4.09394	3.49604	0.0571	2.77443	0.0603456	2.77443	0.919787	0.0602757	POLRMTP1
HECW2	-0.335132	0.177678	5.37931	0.0945362	0.061454	0.00884189	0.0332547	0.0332547	0.919787	0.0588725	HECW2
HDHD5	0.155993	0.0827551	7.38854	0.0127283	0.00101204	0.00568893	0.0195332	0.0195332	0.919787	0.0557249	HDHD5
BRCA2	-0.295958	0.15698	5.57086	0.0530327	0.0436541	-0.0115955	0.0302742	0.0302742	0.919787	0.0576403	BRCA2
HMGB1	-0.169224	0.0897619	10.0546	0.019463	9.94092e-05	0.0127189	0.0240722	0.0240722	0.919787	0.0611397	HMGB1
EDC4	0.155953	0.0828104	7.77825	0.0168934	0.00133424	0.00995211	0.0192384	0.0192384	0.919787	0.0578158	EDC4
GGT1	0.823376	0.438268	3.56175	0.708747	0.0774369	0.4988	0.0759573	0.4988	0.919787	0.061974	GGT1
PCDHB6	-0.293056	0.155665	4.86244	0.0895087	0.00964457	0.0630506	0.0428244	0.0630506	0.919787	0.0614896	PCDHB6
ACTR8	0.190243	0.101151	6.23666	0.0135725	0.00691365	-0.00284159	0.0237809	0.0237809	0.919787	0.0543992	ACTR8
SMU1	0.152444	0.0810542	7.85844	0.0170698	0.000490555	0.0113145	0.0192188	0.0192188	0.919787	0.0584347	SMU1
LRRFIP1	-0.175166	0.093065	6.48312	0.0319893	0.00333175	0.0226515	0.0222837	0.0226515	0.919787	0.0615409	LRRFIP1
MIS18BP1	-0.246796	0.131514	6.4838	0.0637818	0.0151745	0.0367129	0.0222802	0.0367129	0.919787	0.062239	MIS18BP1
SLC27A1	0.180975	0.0964646	6.42845	0.0338878	0.00534247	0.0221086	0.0225738	0.0225738	0.919787	0.0616361	SLC27A1
CCT6B	-0.384969	0.205186	4.21082	0.155241	0.026291	0.100013	0.0573325	0.100013	0.919787	0.0622882	CCT6B
ABCA5	0.236468	0.125764	5.24758	0.0397985	0.0118732	0.0151301	0.0355768	0.0355768	0.919787	0.057769	ABCA5
ZNF691	0.183417	0.0976431	6.043	0.0199581	0.00334479	0.00851656	0.0252577	0.0252577	0.919787	0.0563172	ZNF691
BUB1	-0.173782	0.0924677	6.40807	0.0315554	0.00169656	0.0239543	0.022688	0.0239543	0.919787	0.0618896	BUB1
CTU2	0.182327	0.0971518	7.85172	0.0348076	0.00741316	0.0209023	0.0192199	0.0209023	0.919787	0.0622217	CTU2
CABP4	-0.886622	0.471786	2.71547	0.804096	0.556894	0.0917829	0.110853	0.110853	0.919787	0.0608042	CABP4
SCFD2	0.211453	0.112588	5.92819	0.0207776	0.0117626	-0.00232093	0.0262657	0.0262657	0.919787	0.0561006	SCFD2
TNS1-AS1	-1.10445	0.586213	1.48911	1.26989	0.737824	0.293112	0.191477	0.293112	0.919787	0.0613105	TNS1-AS1
UBE2SP2	-0.168626	0.0896628	7.67398	0.0296806	0.000593487	0.0235248	0.0192827	0.0235248	0.919787	0.061729	UBE2SP2
SLC5A4-AS1	0.554914	0.295609	2.75591	0.322303	0.107316	0.154839	0.108832	0.154839	0.919787	0.0621638	SLC5A4-AS1
SEMA6A-AS1	0.411305	0.219229	3.58473	0.171495	0.0689855	0.0689079	0.0751988	0.0751988	0.919787	0.06071	SEMA6A-AS1
CCDC177	0.242893	0.128991	6.35631	0.0614687	0.00174822	0.0481682	0.0229945	0.0481682	0.919787	0.0614377	CCDC177
VN1R83P	-0.675576	0.359046	1.90615	0.476058	0.193117	0.193626	0.159377	0.193626	0.919787	0.0616154	VN1R83P
PCDH20	1.02751	0.545865	3.27657	1.10058	0.0783859	0.81552	0.0861253	0.81552	0.919787	0.0615204	PCDH20
CCL5	-0.680748	0.363045	2.81584	0.236833	0.289495	-0.168004	0.105911	0.105911	0.919787	0.0589341	CCL5
ORC6	-0.203153	0.108389	6.22363	0.0432964	0.00427551	0.0309692	0.0238722	0.0309692	0.919787	0.0625266	ORC6
ZNF215	0.523234	0.279311	3.28831	0.271497	0.148366	0.0681485	0.0856778	0.0856778	0.919787	0.060257	ZNF215
TLE1P1	0.470085	0.25103	3.59466	0.232129	0.0417246	0.147323	0.0748739	0.147323	0.919787	0.0627365	TLE1P1
NR1H3	0.576889	0.308179	3.83352	0.349785	0.0733137	0.21161	0.0675178	0.21161	0.919787	0.0628254	NR1H3
CCDC175	0.845673	0.451821	0.97971	0.751797	0.258667	0.353761	0.238972	0.353761	0.919787	0.0628542	CCDC175
POLR2J	0.160136	0.0862279	6.78795	0.0161001	0.00129897	0.00871808	0.0210068	0.0210068	0.919787	0.0595501	POLR2J
ZFAT	0.361038	0.194265	6.31028	0.138473	0.0415258	0.0716904	0.0232862	0.0716904	0.919787	0.0645456	ZFAT
ESF1	0.165683	0.0887737	6.64597	0.0180187	0.00210123	0.00948402	0.0215411	0.0215411	0.919787	0.0586563	ESF1
LAMA1	-0.29265	0.156598	7.36753	0.0902381	0.00473015	0.0688387	0.0195609	0.0688387	0.919787	0.0632224	LAMA1
PRSS33	1.10165	0.591695	2.22035	1.28581	0.143908	0.906402	0.138592	0.906402	0.919787	0.0641115	PRSS33
PMEPA1	0.174653	0.0940391	6.85897	0.0310099	0.00576287	0.0191969	0.0207672	0.0207672	0.919787	0.0627099	PMEPA1
BCAS4	-0.211587	0.113431	6.12868	0.0399167	0.0140284	0.0164492	0.0245715	0.0245715	0.919787	0.0611187	BCAS4
ARMC7	0.285729	0.153639	4.39552	0.0664825	0.0179867	0.0306517	0.0528278	0.0528278	0.919787	0.0612669	ARMC7
FLRT3	0.281419	0.151541	5.28092	0.0842303	0.00972309	0.0591713	0.034973	0.0591713	0.919787	0.0647333	FLRT3
RHOJ	0.685575	0.367635	5.46387	0.496791	0.0179204	0.387545	0.0318717	0.387545	0.919787	0.0637287	RHOJ
SHC2	-0.201379	0.107863	7.64975	0.0427901	0.00133622	0.0335669	0.0192961	0.0335669	0.919787	0.0634517	SHC2
PPIL4	0.157734	0.084862	6.94629	0.010486	0.00111496	0.00295558	0.0204897	0.0204897	0.919787	0.0574274	PPIL4
PLCE1	0.3485	0.18675	7.87255	0.128238	0.000441079	0.104185	0.0192166	0.104185	0.919787	0.0635611	PLCE1
ADAMTS17	1.1659	0.625266	0.629761	1.43697	0.234365	0.938508	0.277892	0.938508	0.919787	0.063751	ADAMTS17
NUDT7	0.3903	0.209743	5.03285	0.161524	0.0426268	0.0893498	0.0396063	0.0893498	0.919787	0.0642404	NUDT7
SCN1A	1.22542	0.658447	3.19101	1.59196	0.531427	0.769229	0.089467	0.769229	0.919787	0.0642106	SCN1A
TSPAN18	0.210091	0.112837	6.67535	0.0467617	0.000577071	0.0376193	0.0214232	0.0376193	0.919787	0.0641048	TSPAN18
PSKH1	0.683878	0.368039	6.18231	0.496968	0.150137	0.256221	0.0241689	0.256221	0.919787	0.0645871	PSKH1
TMEM234	0.200941	0.10821	6.22493	0.0381437	0.0112652	0.0185797	0.023863	0.023863	0.919787	0.0616556	TMEM234
PYGO2	0.24159	0.129349	5.86683	0.048548	0.0233442	0.0125488	0.0268489	0.0268489	0.919787	0.0609639	PYGO2
SERPINF2	0.694406	0.371718	1.26813	0.427019	0.203661	0.121399	0.210861	0.210861	0.919787	0.0608304	SERPINF2
LRRN2	0.390048	0.208562	7.05054	0.160124	0.00447317	0.126022	0.0201854	0.126022	0.919787	0.0630472	LRRN2
CFAP53	0.36214	0.194371	3.48165	0.11568	0.034671	0.0532335	0.0786695	0.0786695	0.919787	0.0616409	CFAP53
CCDC14	-0.15277	0.0821385	7.81005	0.0180079	0.00101108	0.0117959	0.0192291	0.0192291	0.919787	0.0614142	CCDC14
RTKN2	-0.211477	0.113841	6.21614	0.0475417	0.00287958	0.0359995	0.0239251	0.0359995	0.919787	0.0646532	RTKN2
GALNT17	0.425948	0.228133	5.53709	0.191421	0.00625366	0.14988	0.0307584	0.14988	0.919787	0.0634376	GALNT17
CIDECP1	0.29043	0.156233	4.65405	0.0574505	0.0261801	0.0117106	0.0470465	0.0470465	0.919787	0.0603272	CIDECP1
PABPN1L	0.654124	0.351905	1.76533	0.352462	0.201907	0.0574372	0.169604	0.169604	0.919787	0.0622166	PABPN1L
MED8-AS1	0.513373	0.274958	2.68986	0.172676	0.114653	-0.00377428	0.112153	0.112153	0.919787	0.0595588	MED8-AS1
ZNF879	0.351193	0.188753	3.15959	0.109197	0.0161531	0.0669631	0.0907301	0.0907301	0.919787	0.0617798	ZNF879
AMY2B	0.3155	0.168736	6.48726	0.104798	0.00600022	0.0794157	0.0222626	0.0794157	0.919787	0.0630973	AMY2B
BTNL12P	0.609525	0.326701	2.76386	0.392415	0.186854	0.133346	0.10844	0.133346	0.919787	0.0636171	BTNL12P
NAIPP1	1.35685	0.728378	3.33443	1.80834	1.50766	-0.0708058	0.0839446	0.0839446	0.919787	0.0612109	NAIPP1
SNHG18	1.14909	0.616751	3.37522	1.39752	0.0784552	1.06269	0.0824442	1.06269	0.919787	0.0639461	SNHG18
VINAC1P	-0.958412	0.515233	1.63922	0.639312	0.617113	-0.189436	0.179282	0.179282	0.919787	0.0620869	VINAC1P
LYNX1-SLURP2	1.15219	0.618303	1.18885	1.40469	0.227166	0.919731	0.218257	0.919731	0.919787	0.0639034	LYNX1-SLURP2
DBF4	-0.166554	0.0905656	6.42315	0.025031	0.00200324	0.0172087	0.0226031	0.0226031	0.919787	0.0649132	DBF4
WIZ	0.163809	0.0900753	8.19	0.0223888	0.00506794	0.0115097	0.0192728	0.0192728	0.919787	0.0680599	WIZ
CCDC88C	-0.194622	0.106307	6.05232	0.0411518	0.00789815	0.0260055	0.0251805	0.0260055	0.919787	0.0682373	CCDC88C
VRK2	-0.443405	0.240304	3.5053	0.21111	0.0728957	0.100343	0.0778577	0.100343	0.919787	0.0662925	VRK2
DTNBP1	0.202125	0.111313	6.04469	0.0306402	0.0119279	0.00951995	0.0252437	0.0252437	0.919787	0.0669041	DTNBP1
FOXP3	0.685821	0.372985	1.82185	0.36185	0.251926	0.00500397	0.165428	0.165428	0.919787	0.0647607	FOXP3
MTFR1	-0.210755	0.114713	5.46705	0.0430228	0.00765586	0.0263438	0.0318216	0.0318216	0.919787	0.0644281	MTFR1
IDI1	-0.238838	0.129616	7.93732	0.0613762	0.000432486	0.0499682	0.0192119	0.0499682	0.919787	0.0666277	IDI1
GBA2	0.153777	0.083027	7.51812	0.0104295	0.00128798	0.00309033	0.0193925	0.0193925	0.919787	0.0593561	GBA2
ADD2	-0.275789	0.150471	7.56033	0.0824927	0.000879959	0.0670442	0.0193569	0.0670442	0.919787	0.0679517	ADD2
MOK	0.210914	0.116274	5.46398	0.0410668	0.0086887	0.0231394	0.0318701	0.0318701	0.919787	0.0687308	MOK
NLRC4	0.561208	0.310289	2.15702	0.306254	0.14627	0.0961223	0.142567	0.142567	0.919787	0.0688353	NLRC4
PRODH	-0.461145	0.255222	4.6939	0.235647	0.0466182	0.148797	0.0462092	0.148797	0.919787	0.0715767	PRODH
PYGL	0.230742	0.126416	5.5201	0.042458	0.016934	0.0137972	0.0310093	0.0310093	0.919787	0.0661611	PYGL
PSMA6	-0.209484	0.1151	8.71181	0.0480994	0.00129593	0.0384483	0.0198068	0.0384483	0.919787	0.0697178	PSMA6
TTI1	0.187787	0.102314	6.78393	0.0258961	0.0103834	0.00752307	0.0210208	0.0210208	0.919787	0.064376	TTI1
E2F1	0.187337	0.103481	6.79118	0.0387758	0.00109337	0.0310314	0.0209956	0.0310314	0.919787	0.0710757	E2F1
DNAH11	-0.478953	0.265167	2.43187	0.153161	0.0848963	0.0147624	0.126044	0.126044	0.919787	0.067387	DNAH11
TMEM106B	-0.183609	0.101628	5.85585	0.0277587	0.00402816	0.0163927	0.0269567	0.0269567	0.919787	0.0683877	TMEM106B
CHRNE	1.44821	0.786914	2.22361	2.21416	1.71931	0.0870661	0.13839	0.13839	0.919787	0.0658854	CHRNE
KRT18	-0.808076	0.437504	4.02141	0.700114	0.0935824	0.480647	0.0622783	0.480647	0.919787	0.0660491	KRT18
SPRING1	0.17759	0.0978556	6.39693	0.0281695	0.00597518	0.0155498	0.022752	0.022752	0.919787	0.0682774	SPRING1
MRPL2	0.161549	0.0884879	6.78443	0.0118125	0.00247123	0.00269308	0.0210191	0.0210191	0.919787	0.0619617	MRPL2
HMGCS1	-0.383278	0.210909	9.13218	0.161381	7.61132e-05	0.133372	0.0206599	0.133372	0.919787	0.070102	HMGCS1
KLHL24	-0.223507	0.123141	5.18136	0.0515969	0.0086911	0.0330789	0.0368003	0.0368003	0.919787	0.0680556	KLHL24
MFAP2	0.149463	0.0812849	8.3164	0.0241122	0.000263013	0.0195587	0.0193511	0.0195587	0.919787	0.0671526	MFAP2
IFT46	0.179462	0.0979374	6.09345	0.0305616	0.00392805	0.0200277	0.0248472	0.0248472	0.919787	0.0652908	IFT46
DDX59	-0.164431	0.0894453	6.60705	0.0285421	0.00229738	0.0209876	0.021704	0.021704	0.919787	0.0660842	DDX59
PCDHB10	0.247975	0.134041	5.91739	0.0657717	0.00375251	0.0501488	0.0263661	0.0501488	0.919787	0.0656559	PCDHB10
NCOA5	0.213405	0.117633	5.47915	0.0238451	0.00987993	0.00268717	0.0316326	0.0316326	0.919787	0.0644528	NCOA5
MRS2	0.326236	0.177387	6.83886	0.114843	0.00585475	0.0885436	0.0208336	0.0885436	0.919787	0.0671023	MRS2
TMEM74B	0.485727	0.264673	2.57284	0.255396	0.0648987	0.145257	0.11827	0.145257	0.919787	0.0676327	TMEM74B
NECAB3	0.21545	0.118821	6.59235	0.0511644	0.00403983	0.0383155	0.0217678	0.0383155	0.919787	0.0706691	NECAB3
PALLD	0.172126	0.0943302	6.90552	0.032348	0.00155247	0.0251421	0.0206173	0.0251421	0.919787	0.0690647	PALLD
FUT5	1.09607	0.606674	2.50262	0.652022	0.982075	-0.625262	0.122086	0.122086	0.919787	0.0699087	FUT5
CALY	0.340517	0.185539	5.35299	0.125509	0.00841789	0.0948565	0.033704	0.0948565	0.919787	0.0676205	CALY
PSMC3IP	0.21067	0.11514	6.09641	0.0482603	0.00515436	0.0346174	0.0248236	0.0346174	0.919787	0.0683828	PSMC3IP
COQ3	-0.240671	0.131433	5.8929	0.0629096	0.00576029	0.0460636	0.0265972	0.0460636	0.919787	0.0681851	COQ3
PATJ	-0.223834	0.122065	6.36098	0.0405773	0.0217337	0.00787085	0.0229658	0.0229658	0.919787	0.0654473	PATJ
ZMYM5	-0.205826	0.112534	6.06774	0.0181601	0.0129374	-0.0056705	0.025054	0.025054	0.919787	0.0622373	ZMYM5
MEN1	0.14972	0.0827437	7.32069	0.022693	0.000911336	0.0173261	0.0196282	0.0196282	0.919787	0.0685555	MEN1
MRO	0.513014	0.28252	2.08305	0.197133	0.0921085	0.0457824	0.147344	0.147344	0.919787	0.0669155	MRO
STK26	-0.213944	0.116457	7.45055	0.049471	0.00217428	0.0385122	0.0194595	0.0385122	0.919787	0.0673731	STK26
DTX1	0.24896	0.136793	5.13347	0.0465199	0.0184374	0.0141402	0.0376998	0.0376998	0.919787	0.0662337	DTX1
PRPF4	0.188399	0.101892	7.22488	0.0379949	0.00178022	0.0293659	0.0197909	0.0293659	0.919787	0.0657862	PRPF4
TLN1	0.160668	0.0874916	6.92596	0.0162696	0.00241136	0.00774085	0.020553	0.020553	0.919787	0.0626178	TLN1
ZGRF1	-0.197182	0.107836	6.97799	0.042318	0.00282607	0.0320595	0.0203923	0.0320595	0.919787	0.0685396	ZGRF1
PPP3CA	-0.307468	0.167069	6.04076	0.101907	0.00971901	0.0740173	0.0252764	0.0740173	0.919787	0.0669355	PPP3CA
RB1	0.168834	0.0934399	6.2986	0.022012	0.00283064	0.012831	0.0233624	0.0233624	0.919787	0.067643	RB1
TMX1	0.156809	0.0864969	6.73501	0.0160714	0.0012489	0.00905291	0.0211962	0.0211962	0.919787	0.0655416	TMX1
PELI2	0.185348	0.101492	5.73293	0.0374621	0.000462455	0.0304397	0.0282388	0.0304397	0.919787	0.068857	PELI2
TIMM29	0.199994	0.11045	5.59673	0.026004	0.00668099	0.00992408	0.0299166	0.0299166	0.919787	0.0659973	TIMM29
MMEL1	1.55047	0.842217	3.72003	2.59016	0.0816409	2.04635	0.0709042	2.04635	0.919787	0.0668579	MMEL1
SOX13	0.45992	0.249278	4.10532	0.22716	0.0130067	0.173412	0.0600467	0.173412	0.919787	0.0663155	SOX13
CNGA3	0.315937	0.172208	6.42317	0.108101	0.00341556	0.0855512	0.0226031	0.0855512	0.919787	0.0677097	CNGA3
BOC	0.212217	0.1149	8.33902	0.0482882	0.00201924	0.0375869	0.0193685	0.0375869	0.919787	0.0660548	BOC
SLC26A1	-0.734114	0.404693	5.205	0.556606	0.454968	-0.00437849	0.0363603	0.0363603	0.919787	0.0681884	SLC26A1
PLK2	-0.461353	0.250154	6.24282	0.228714	0.0162651	0.171466	0.0237382	0.171466	0.919787	0.0664131	PLK2
SH3GLB2	-0.154676	0.085382	7.37055	0.0137206	0.00231342	0.00560185	0.0195568	0.0195568	0.919787	0.0659352	SH3GLB2
ITPRIP	0.160731	0.0872635	6.68248	0.0210129	0.00144948	0.0139143	0.0213953	0.0213953	0.919787	0.0635236	ITPRIP
TAOK2	0.155308	0.0853929	7.04452	0.0228964	0.00167433	0.0162755	0.0202015	0.0202015	0.919787	0.0675399	TAOK2
CFAP210	0.585409	0.322488	2.19594	0.325047	0.171884	0.0828567	0.140112	0.140112	0.919787	0.0681559	CFAP210
SRSF12	-0.219504	0.118873	5.09772	0.0507805	0.00401664	0.0373873	0.0383761	0.0383761	0.919787	0.0652094	SRSF12
PDLIM3	0.198727	0.109069	5.88574	0.0355638	0.00902255	0.0182499	0.0266657	0.0266657	0.919787	0.0674141	PDLIM3
FLCN	0.412681	0.222666	6.57825	0.181665	0.0530209	0.095719	0.02183	0.095719	0.919787	0.0652129	FLCN
ATP5MJ	0.248774	0.13424	9.62599	0.0660254	0.000872894	0.0531885	0.0221985	0.0531885	0.919787	0.0652351	ATP5MJ
RHBDL2	-0.606128	0.332768	2.29958	0.25613	0.198442	-0.0269162	0.133763	0.133763	0.919787	0.066558	RHBDL2
ZYX	0.219812	0.119295	7.39047	0.0519898	0.00184122	0.0408524	0.0195307	0.0408524	0.919787	0.0666366	ZYX
NPR2	0.460004	0.24818	4.30889	0.225691	0.0298089	0.15497	0.0549015	0.15497	0.919787	0.0651936	NPR2
NACC1	0.198822	0.109686	5.5786	0.021919	0.00592674	0.00632505	0.030166	0.030166	0.919787	0.0645536	NACC1
NXF1	0.239262	0.130937	7.38865	0.0623703	0.0020608	0.0493726	0.019533	0.0493726	0.919787	0.0687082	NXF1
EXTL2	-0.187317	0.102374	5.61692	0.0297844	0.00179578	0.0204408	0.0296458	0.0296458	0.919787	0.0654039	EXTL2
H3-3A	-0.158162	0.0870864	9.74489	0.0194117	8.74431e-05	0.0137608	0.0226647	0.0226647	0.919787	0.0703998	H3-3A
CDC42EP3	0.272173	0.150596	7.07997	0.0820551	0.00189065	0.0661466	0.020109	0.0661466	0.919787	0.0715094	CDC42EP3
AGBL2	0.650019	0.355214	2.59979	0.214199	0.261696	-0.152835	0.116835	0.116835	0.919787	0.0647684	AGBL2
SMIM4	0.228646	0.126063	5.80629	0.0553156	0.0202189	0.0249445	0.0274567	0.0274567	0.919787	0.0688366	SMIM4
TRAPPC11	-0.164231	0.0903681	7.17624	0.0222422	0.00461172	0.0117631	0.0198874	0.0198874	0.919787	0.0675339	TRAPPC11
ATOH8	0.262756	0.142903	4.66414	0.0664972	0.0144306	0.0380042	0.0468331	0.0468331	0.919787	0.0642239	ATOH8
CCDC8	-0.160276	0.0881033	7.19226	0.0281756	0.000756615	0.02253	0.0198546	0.02253	0.919787	0.0698337	CCDC8
SLC23A1	-0.552958	0.305303	1.2525	0.186643	0.0673297	0.0462485	0.2123	0.2123	0.919787	0.0664822	SLC23A1
NUDCD2	-0.1535	0.0844993	7.04919	0.0243188	0.00123139	0.0184506	0.020189	0.020189	0.919787	0.067843	NUDCD2
ID4	0.302434	0.166177	8.00494	0.100258	0.000344238	0.0825	0.0192157	0.0825	0.919787	0.0697265	ID4
CBX2	-0.217994	0.119964	7.01958	0.0522092	0.00213031	0.0410434	0.0202704	0.0410434	0.919787	0.0701151	CBX2
SH3BP5L	0.200731	0.108685	6.53599	0.0258656	0.013413	0.00295127	0.0220242	0.0220242	0.919787	0.0620601	SH3BP5L
BNIP3	0.161041	0.0868825	6.77536	0.0184136	0.00159476	0.0108799	0.0210509	0.0210509	0.919787	0.0609321	BNIP3
LRRC37A	-1.734	0.950438	4.15826	3.28366	0.225796	2.4842	0.058672	2.4842	0.919787	0.0691062	LRRC37A
SMCR8	0.163776	0.0887745	6.51184	0.0250435	0.00150249	0.0179985	0.0221403	0.0221403	0.919787	0.0635403	SMCR8
DNHD1	-0.25196	0.137755	6.03432	0.0690674	0.02217	0.034759	0.0253303	0.034759	0.919787	0.0684693	DNHD1
ANKRD18A	0.731993	0.399286	1.89836	0.4407	0.31836	0.00566591	0.159927	0.159927	0.919787	0.0659691	ANKRD18A
LINC02908	0.314235	0.169811	5.45024	0.105573	0.0377876	0.0487201	0.0320879	0.0487201	0.919787	0.0655898	LINC02908
BACE2	-0.425743	0.235121	6.34684	0.200203	0.0938802	0.0719661	0.0230532	0.0719661	0.919787	0.0710218	BACE2
WASH6P	0.209369	0.114541	7.59759	0.047736	0.00220923	0.0371498	0.0193293	0.0371498	0.919787	0.0686279	WASH6P
PLCB1	-0.240262	0.132981	9.92385	0.0639725	0.0161812	0.0368708	0.0234427	0.0368708	0.919787	0.0715909	PLCB1
SYNDIG1L	0.791943	0.436822	1.35767	0.642098	0.369648	0.148507	0.202793	0.202793	0.919787	0.0681806	SYNDIG1L
TMEM186	0.340431	0.187939	5.37777	0.127938	0.00965103	0.0963126	0.0332807	0.0963126	0.919787	0.0709292	TMEM186
DMWD	0.162258	0.0875728	7.16267	0.0197898	0.00309083	0.0107797	0.0199162	0.0199162	0.919787	0.0619137	DMWD
ZNF501	0.256942	0.139129	5.0472	0.0363504	0.0187359	0.00144371	0.0393344	0.0393344	0.919787	0.0605958	ZNF501
AKR1C1	0.491145	0.269444	5.90607	0.263788	0.00426639	0.213533	0.0264722	0.213533	0.919787	0.069329	AKR1C1
ZNF681	-0.293711	0.162116	3.81633	0.056283	0.0108263	0.0252052	0.0680186	0.0680186	0.919787	0.0649925	ZNF681
PPIA	-0.164125	0.0908272	10.17	0.0258545	7.54816e-05	0.0202833	0.0246733	0.0246733	0.919787	0.0693511	PPIA
ATP2A1	0.846755	0.465836	4.59677	0.631688	0.602736	-0.122977	0.0482751	0.0482751	0.919787	0.0689708	ATP2A1
FUT11	0.192032	0.105901	5.72318	0.0320353	0.00529832	0.0188776	0.0283468	0.0283468	0.919787	0.068087	FUT11
EOLA2	0.163086	0.0880018	6.85863	0.020149	0.00246463	0.0117201	0.0207683	0.0207683	0.919787	0.0616606	EOLA2
FITM2	0.218001	0.118701	5.2155	0.0267943	0.00610346	0.00911295	0.036166	0.036166	0.919787	0.0611683	FITM2
ZNF652	0.246165	0.134923	6.8209	0.0661745	0.0109916	0.043621	0.0208938	0.043621	0.919787	0.069097	ZNF652
WDR46	0.155673	0.0845625	7.48034	0.0185002	0.00202408	0.0110559	0.0194284	0.0194284	0.919787	0.0637154	WDR46
OXLD1	0.268382	0.14842	4.50697	0.0657629	0.0158246	0.0349058	0.0502608	0.0502608	0.919787	0.069303	OXLD1
PCDHA1	-0.618074	0.338117	2.21022	0.207056	0.203748	-0.09059	0.139221	0.139221	0.919787	0.0646521	PCDHA1
CCDC85C	-0.222639	0.122111	5.1594	0.0438151	0.00752178	0.0258043	0.0372115	0.0372115	0.919787	0.0668422	CCDC85C
GPX3	0.906046	0.490596	4.66542	0.880298	0.139587	0.582466	0.0468062	0.582466	0.919787	0.066074	GPX3
RPS2P17	-1.14007	0.621743	2.43205	1.40874	0.470877	0.688815	0.126034	0.688815	0.919787	0.0678397	RPS2P17
GPC2	-0.1803	0.0973345	7.36245	0.0347041	0.000803512	0.0276185	0.0195678	0.0276185	0.919787	0.0653423	GPC2
RCN1P2	0.656809	0.361886	6.69942	0.474821	0.00534511	0.387539	0.0213297	0.387539	0.919787	0.0704247	RCN1P2
BCRP3	0.595411	0.327022	2.90556	0.388349	0.171737	0.149093	0.101696	0.149093	0.919787	0.0696214	BCRP3
NSUN5P1	0.175462	0.0955405	6.9095	0.0261956	0.00677923	0.0127999	0.0206047	0.0206047	0.919787	0.0651124	NSUN5P1
ENTPD3-AS1	0.32597	0.176846	3.74349	0.0668307	0.0236352	0.0180015	0.0701885	0.0701885	0.919787	0.0611995	ENTPD3-AS1
SH3BP5-AS1	0.419428	0.226192	3.81027	0.187513	0.0314181	0.12207	0.0681959	0.12207	0.919787	0.0650906	SH3BP5-AS1
FAM66C	0.540907	0.295897	3.85066	0.318581	0.0435082	0.219156	0.0670226	0.219156	0.919787	0.0686095	FAM66C
CUTALP	-1.4301	0.788892	4.22266	2.25509	0.0795405	1.78751	0.0570344	1.78751	0.919787	0.070731	CUTALP
HCG22	-0.629725	0.343898	3.19156	0.364167	0.265353	0.0162639	0.089445	0.089445	0.919787	0.0661781	HCG22
GRASLND	-0.4657	0.252051	2.99382	0.175346	0.0928604	0.0349568	0.097729	0.097729	0.919787	0.0632879	GRASLND
LINC01159	0.307105	0.168756	4.34741	0.0902644	0.0314648	0.039532	0.0539709	0.0539709	0.919787	0.0672139	LINC01159
MCTS1	-0.158456	0.0854647	6.86041	0.0253416	0.00115017	0.0191931	0.0207625	0.0207625	0.919787	0.0628399	MCTS1
CICP27	0.266391	0.144672	4.82344	0.0764358	0.013153	0.0496371	0.0435853	0.0496371	0.919787	0.0668048	CICP27
FTH1P2	1.44078	0.784249	1.55187	2.24354	0.925348	0.919792	0.186286	0.919792	0.919787	0.067369	FTH1P2
LINC00106	-0.378945	0.209523	3.27154	0.0771791	0.0453816	-0.0035643	0.0863179	0.0863179	0.919787	0.0652647	LINC00106
SNORA13	0.718595	0.3883	1.64415	0.255496	0.273438	-0.147306	0.178894	0.178894	0.919787	0.0617211	SNORA13
MUC20-OT1	0.218254	0.118297	6.52507	0.051157	0.00491852	0.0370637	0.0220762	0.0370637	0.919787	0.0663207	MUC20-OT1
SRD5A3-AS1	-0.401452	0.21668	3.27388	0.146503	0.0546229	0.058181	0.0862281	0.0862281	0.919787	0.0627426	SRD5A3-AS1
ZFHX4-AS1	0.300208	0.166179	6.14832	0.0998948	0.040039	0.0428078	0.0244218	0.0428078	0.919787	0.0716197	ZFHX4-AS1
XNDC1N	0.360909	0.198607	3.39476	0.11882	0.0365986	0.0550273	0.0817362	0.0817362	0.919787	0.0681155	XNDC1N
CSNK2A3	1.09866	0.600059	1.95458	1.31121	0.683853	0.396361	0.155995	0.396361	0.919787	0.0682131	CSNK2A3
MRFAP1P1	-0.315271	0.173697	3.87788	0.0693269	0.0242674	0.0221735	0.066245	0.066245	0.919787	0.0658166	MRFAP1P1
ADAMTS7P3	1.48924	0.809206	2.58699	2.39072	0.200431	1.76401	0.117515	1.76401	0.919787	0.0669346	ADAMTS7P3
CCER2	0.55221	0.301367	2.67305	0.269155	0.159452	0.0451378	0.113013	0.113013	0.919787	0.0661924	CCER2
CYP4F24P	0.69659	0.385533	2.69258	0.537708	0.133273	0.312634	0.112014	0.312634	0.919787	0.071578	CYP4F24P
NBPF9	0.193907	0.106348	7.58045	0.0410994	0.0107579	0.0231716	0.0193416	0.0231716	0.919787	0.0692573	NBPF9
FAM47E-STBD1	1.26548	0.693471	1.94073	1.74831	0.778231	0.664476	0.156955	0.664476	0.919787	0.0690465	FAM47E-STBD1
SAP30-DT	-0.44924	0.246115	4.59025	0.220239	0.0649572	0.11676	0.0484168	0.11676	0.919787	0.0689807	SAP30-DT
LINC02019	0.306741	0.167049	4.5184	0.101766	0.0215684	0.0621474	0.0500039	0.0621474	0.919787	0.0674909	LINC02019
NOL12	0.171157	0.0935607	6.20439	0.0318339	0.00225192	0.023977	0.0240089	0.0240089	0.919787	0.0683751	NOL12
LINC01138	0.492021	0.267727	4.42084	0.261508	0.0294656	0.185567	0.0522345	0.185567	0.919787	0.0672839	LINC01138
VSTM2B	-0.444985	0.246413	3.10143	0.219601	0.0515893	0.130568	0.0931205	0.130568	0.919787	0.071717	VSTM2B
C6orf47-AS1	1.82591	1.01146	1.47991	3.69942	1.97249	1.09668	0.192249	1.09668	0.919787	0.0718082	C6orf47-AS1
RNF144A	-0.287074	0.159092	5.14189	0.0915042	0.00112755	0.0748037	0.037541	0.0748037	0.919787	0.0719186	RNF144A
HYMAI	-0.371726	0.205986	3.84323	0.153404	0.0264147	0.100876	0.0672368	0.100876	0.919787	0.0718942	HYMAI
ZNF558	0.343971	0.19076	6.43621	0.131512	0.0082122	0.100956	0.0225312	0.100956	0.919787	0.0721028	ZNF558
GNPNAT1	-0.305089	0.169305	6.521	0.10356	0.0508885	0.0351041	0.0220958	0.0351041	0.919787	0.0722685	GNPNAT1
PTMA	-0.212818	0.118128	10.4773	0.0504091	6.9403e-05	0.0417931	0.026497	0.0417931	0.919787	0.0723287	PTMA
GAS7	0.489902	0.273009	4.14156	0.26873	0.0456121	0.17799	0.0591029	0.17799	0.919787	0.0733648	GAS7
ANAPC4	-0.176059	0.097978	5.99768	0.0280378	0.00315598	0.0183866	0.0256431	0.0256431	0.919787	0.0707292	ANAPC4
SMARCA2	0.343352	0.190991	7.52196	0.131636	0.0206879	0.0887447	0.019389	0.0887447	0.919787	0.0728862	SMARCA2
TRPS1	0.171675	0.0955383	6.70908	0.016163	0.00608975	0.00284785	0.021293	0.021293	0.919787	0.0674476	TRPS1
CNFN	-0.309471	0.172096	3.74937	0.0577122	0.0188405	0.0159113	0.0700105	0.0700105	0.919787	0.066617	CNFN
MAP7D1	0.14874	0.0827806	7.39446	0.0188256	0.00103226	0.0130388	0.0195256	0.0195256	0.919787	0.070571	MAP7D1
TRIM32	0.168286	0.0935703	6.21511	0.0277081	0.00233377	0.0196491	0.0239324	0.0239324	0.919787	0.07047	TRIM32
TAF4B	-0.307458	0.171055	4.4066	0.105581	0.0130307	0.0747489	0.0525673	0.0747489	0.919787	0.0729325	TAF4B
MPP7	-0.346208	0.192925	3.63735	0.0812239	0.0381655	0.0152229	0.0734942	0.0734942	0.919787	0.0688083	MPP7
CCNB2	-0.190203	0.105882	7.7699	0.0404421	0.00188271	0.0317505	0.0192412	0.0317505	0.919787	0.0730869	CCNB2
BRWD1	-0.147557	0.0821167	7.68299	0.0156386	0.000951376	0.00971917	0.0192781	0.0192781	0.919787	0.0695246	BRWD1
RNY4P19	-0.629725	0.350875	1.96339	0.443915	0.196213	0.173127	0.155387	0.173127	0.919787	0.0733251	RNY4P19
AATBC	0.505836	0.281423	2.63196	0.271267	0.122455	0.0991783	0.115142	0.115142	0.919787	0.0708924	AATBC
KHDC1-AS1	0.241463	0.134428	5.51502	0.0651855	0.00822303	0.0459898	0.0310851	0.0459898	0.919787	0.0731071	KHDC1-AS1
LINC02025	-0.729869	0.406272	1.56369	0.398655	0.309846	-0.0311387	0.185324	0.185324	0.919787	0.0709631	LINC02025
ZNF286A-TBC1D26	1.31782	0.733988	1.07715	1.94292	1.36671	0.249506	0.229098	0.249506	0.919787	0.0732233	ZNF286A-TBC1D26
TBC1D3L	0.280289	0.156085	7.03443	0.087869	0.00222057	0.0708667	0.020229	0.0708667	0.919787	0.0731756	TBC1D3L
IQCJ-SCHIP1	0.185616	0.103439	7.60708	0.0385772	0.000984598	0.0311143	0.0193228	0.0311143	0.919787	0.0733656	IQCJ-SCHIP1
SRP14P2	-1.47379	0.821623	1.82749	2.43347	0.112576	1.91262	0.165017	1.91262	0.919787	0.0734667	SRP14P2
UBOX5-AS1	0.943279	0.525889	1.91768	0.996918	0.409446	0.420232	0.158566	0.420232	0.919787	0.0734774	UBOX5-AS1
ABCD3	0.149304	0.0832827	7.0313	0.0179019	0.000570381	0.0124342	0.0202376	0.0202376	0.919787	0.0703393	ABCD3
RRAD	0.650206	0.36272	2.71332	0.474115	0.210458	0.184239	0.110962	0.184239	0.919787	0.0736382	RRAD
RNFT1-DT	-0.380642	0.212406	3.20013	0.118222	0.0462447	0.0403325	0.089104	0.089104	0.919787	0.0706255	RNFT1-DT
GARRE1	-0.207998	0.116139	6.84393	0.0349849	0.0196484	0.00585601	0.0208167	0.0208167	0.919787	0.0718249	GARRE1
LDLRAD4	0.232702	0.12993	5.22851	0.0608092	0.00807582	0.0425693	0.035926	0.0425693	0.919787	0.0738734	LDLRAD4
ZNF280B	0.324862	0.18136	4.1526	0.118486	0.0182083	0.0804656	0.0588177	0.0804656	0.919787	0.0738328	ZNF280B
EDN1	0.91826	0.513053	1.83711	0.947845	0.187969	0.6017	0.164317	0.6017	0.919787	0.074048	EDN1
XIAPP2	-0.402335	0.224796	3.1384	0.129831	0.0600075	0.0342442	0.0915928	0.0915928	0.919787	0.0710117	XIAPP2
CFTR	-0.836106	0.478419	4.06148	0.814889	0.197415	0.48924	0.0612046	0.48924	0.919787	0.0805076	CFTR
TFPI	-0.420512	0.237193	3.00318	0.178647	0.0714636	0.0719996	0.0973183	0.0973183	0.919787	0.0744639	TFPI
ZMYND10	0.540935	0.316733	2.61323	0.353402	0.121156	0.179804	0.116125	0.179804	0.919787	0.0870779	ZMYND10
MAP3K9	-0.482308	0.278989	4.39845	0.275719	0.12481	0.108694	0.0527586	0.108694	0.919787	0.0835649	MAP3K9
USH1C	1.31899	0.781696	5.39859	2.14097	0.249679	1.58346	0.0329309	1.58346	0.919787	0.0906552	USH1C
ARSD	-0.28706	0.165197	4.22471	0.0570099	0.0248875	0.0131023	0.0569829	0.0569829	0.919787	0.077278	ARSD
DLEC1	-1.15182	0.670254	4.25174	1.58702	0.980742	0.36698	0.0563075	0.36698	0.919787	0.0852772	DLEC1
DNASE1L1	0.463332	0.262544	6.94052	0.179866	0.18628	-0.0528306	0.0205076	0.0205076	0.919787	0.0773161	DNASE1L1
SPAST	-0.157919	0.0931985	6.63199	0.0276723	0.00445918	0.0184988	0.0215987	0.0215987	0.919787	0.0879789	SPAST
NRXN3	-0.28636	0.162488	6.27664	0.0943705	0.0148744	0.0643325	0.023508	0.0643325	0.919787	0.0781968	NRXN3
NEXMIF	0.175162	0.102573	6.2682	0.0370619	0.00211847	0.029445	0.0235647	0.029445	0.919787	0.0871069	NEXMIF
THOC3	0.152833	0.0867815	6.89884	0.011979	0.00195451	0.00421498	0.0206386	0.0206386	0.919787	0.0717397	THOC3
LIMCH1	0.508232	0.300833	7.37402	0.317265	0.0144779	0.257024	0.0195522	0.257024	0.919787	0.0902882	LIMCH1
ERBB3	0.782293	0.442496	2.09227	0.599096	0.440669	0.0347423	0.146741	0.146741	0.919787	0.0762509	ERBB3
ASB1	0.190646	0.110378	5.84413	0.0431396	0.00588391	0.0306659	0.027073	0.0306659	0.919787	0.0838213	ASB1
STOML1	0.245636	0.144332	5.52811	0.0290346	0.0316045	-0.0177676	0.0308904	0.0308904	0.919787	0.0834589	STOML1
GPKOW	0.156202	0.0904258	6.37388	0.0206641	0.00164276	0.013768	0.0228877	0.0228877	0.919787	0.0802101	GPKOW
REEP1	0.187724	0.110665	5.40784	0.0430112	0.00195432	0.0347859	0.0327774	0.0347859	0.919787	0.0890723	REEP1
GSDMB	0.357154	0.205242	7.18381	0.149673	0.0146449	0.111728	0.0198718	0.111728	0.919787	0.0817069	GSDMB
TOP2B	-0.145687	0.0842619	9.32979	0.0114919	9.81233e-05	0.00617558	0.0212021	0.0212021	0.919787	0.0844853	TOP2B
GPR137B	0.247369	0.139809	7.01173	0.0699976	0.00904183	0.0495981	0.0202927	0.0495981	0.919787	0.0771215	GPR137B
VDAC3	-0.15652	0.0909179	7.63751	0.0226012	0.00549484	0.0120169	0.0193034	0.0193034	0.919787	0.0835227	VDAC3
OSBPL6	0.413752	0.235456	7.20736	0.197887	0.0011679	0.16515	0.0198245	0.16515	0.919787	0.0789922	OSBPL6
TCF7	0.424552	0.242272	2.57338	0.206421	0.0578459	0.115144	0.118241	0.118241	0.919787	0.0791062	TCF7
PIBF1	-0.198186	0.116814	5.61187	0.0315403	0.0112239	0.011687	0.0297129	0.0297129	0.919787	0.085643	PIBF1
EFR3B	0.171679	0.101042	6.90219	0.0358821	0.000385053	0.0302431	0.0206279	0.0302431	0.919787	0.08859	EFR3B
OGFOD1	0.184084	0.105475	5.47023	0.0391955	0.00160336	0.0313457	0.0317718	0.0317718	0.919787	0.0804058	OGFOD1
DNM1L	-0.175907	0.102502	7.18466	0.0370934	0.00184625	0.0296735	0.01987	0.0296735	0.919787	0.0856715	DNM1L
TFAP2C	0.409743	0.229148	7.40268	0.188994	0.000432757	0.157094	0.0195153	0.157094	0.919787	0.0742966	TFAP2C
MRPS33	-0.156202	0.0917871	6.34912	0.022439	0.00223566	0.0151275	0.023039	0.023039	0.919787	0.0854432	MRPS33
MAEA	0.18133	0.103219	5.78557	0.0180111	0.00429027	0.00565782	0.0276725	0.0276725	0.919787	0.0721409	MAEA
TF	0.469241	0.264996	3.24171	0.251568	0.059376	0.151293	0.0874697	0.151293	0.919787	0.0769053	TF
CDC7	-0.193427	0.114558	5.4942	0.0230737	0.00796995	0.00618697	0.0314005	0.0314005	0.919787	0.0842208	CDC7
KCNK10	0.216816	0.124822	5.61234	0.0553134	0.00501983	0.0417221	0.0297066	0.0417221	0.919787	0.0822191	KCNK10
PRORP	0.168118	0.0986756	6.06457	0.0148607	0.00413072	0.00373695	0.0250799	0.0250799	0.919787	0.0799787	PRORP
ARFRP1	0.232109	0.134342	9.01654	0.063914	0.0164794	0.0376636	0.0203856	0.0376636	0.919787	0.0837326	ARFRP1
SEC23B	0.15666	0.0894065	7.31398	0.0127481	0.0043421	0.00231816	0.0196385	0.0196385	0.919787	0.0744548	SEC23B
MIB1	-0.155858	0.091841	7.16014	0.0296289	0.00173236	0.023572	0.0199216	0.023572	0.919787	0.0889476	MIB1
RENBP	0.297424	0.173238	5.31782	0.105975	0.0226222	0.0674124	0.0343167	0.0674124	0.919787	0.0855509	RENBP
FNDC3A	-0.153959	0.088105	8.25555	0.0221873	0.00397809	0.0133169	0.0193094	0.0193094	0.919787	0.0796852	FNDC3A
FLT1	0.901941	0.516381	1.47802	0.949089	0.328804	0.471144	0.192408	0.471144	0.919787	0.0806647	FLT1
TSC22D1	0.147797	0.0843083	7.62994	0.00926001	0.00201566	0.00161713	0.019308	0.019308	0.919787	0.0735381	TSC22D1
TSNAXIP1	0.355907	0.210842	4.27213	0.120039	0.0775603	0.0164817	0.0558023	0.0558023	0.919787	0.0897151	TSNAXIP1
ACD	0.155103	0.0892666	7.0906	0.0208686	0.00382315	0.0119152	0.0200824	0.0200824	0.919787	0.0798429	ACD
NDRG4	0.271756	0.15306	6.74511	0.0840341	0.0110928	0.0591893	0.0211593	0.0591893	0.919787	0.0761852	NDRG4
NAGPA	-0.343792	0.200906	3.65903	0.114984	0.0482851	0.0427394	0.0728048	0.0728048	0.919787	0.0852453	NAGPA
CA2	0.421835	0.244278	3.96249	0.211272	0.0116295	0.167386	0.0638837	0.167386	0.919787	0.0838801	CA2
IKBKB	-0.203636	0.11972	8.44835	0.050399	0.0140192	0.0289794	0.0194672	0.0289794	0.919787	0.0882707	IKBKB
ECH1	0.174085	0.0989969	9.1411	0.0251398	0.00871876	0.00984333	0.0206824	0.0206824	0.919787	0.0785726	ECH1
YJU2B	0.146326	0.0838956	7.16426	0.0118485	0.00120263	0.00540742	0.0199128	0.0199128	0.919787	0.0750195	YJU2B
ILVBL	0.171549	0.0966497	6.21899	0.0236544	0.00411858	0.0130725	0.0239049	0.0239049	0.919787	0.0726934	ILVBL
ETFB	0.155145	0.0895171	6.84192	0.0232242	0.00321652	0.0151091	0.0208234	0.0208234	0.919787	0.0814162	ETFB
ZNF574	0.17465	0.100983	5.86894	0.0180372	0.00376459	0.00692549	0.0268284	0.0268284	0.919787	0.0767007	ZNF574
SP4	0.272494	0.155301	4.98603	0.0789752	0.031865	0.0327319	0.0404901	0.0404901	0.919787	0.0772033	SP4
PSMA2	-0.145447	0.0837424	8.73542	0.0248952	0.000415478	0.0206229	0.0198444	0.0206229	0.919787	0.0822458	PSMA2
PTGDS	0.311389	0.179048	4.48103	0.113876	0.0372358	0.0589387	0.0508481	0.0589387	0.919787	0.0818729	PTGDS
SYNGR2	0.256478	0.147126	4.78365	0.0626666	0.0205624	0.0286366	0.0443754	0.0443754	0.919787	0.0796371	SYNGR2
PEX12	0.204561	0.116823	5.15813	0.0271332	0.00370719	0.0135858	0.0372355	0.0372355	0.919787	0.0736436	PEX12
MPP2	0.253375	0.148664	4.4018	0.0763265	0.0136225	0.0510769	0.05268	0.05268	0.919787	0.0868782	MPP2
TMEM104	0.262339	0.153431	5.33723	0.0584279	0.036646	0.00697811	0.0339767	0.0339767	0.919787	0.0850332	TMEM104
VWA5A	0.276319	0.161093	5.44372	0.0915986	0.00762506	0.0702278	0.0321924	0.0702278	0.919787	0.0858165	VWA5A
MAGOHB	0.199449	0.112696	5.66206	0.0446014	0.00903358	0.0280939	0.0290674	0.0290674	0.919787	0.0761227	MAGOHB
COPS7A	0.181823	0.103906	6.42624	0.0384609	0.00553925	0.0268499	0.022586	0.0268499	0.919787	0.0801509	COPS7A
LAMA4	-0.478683	0.279542	2.86634	0.242268	0.130915	0.0668376	0.103516	0.103516	0.919787	0.0853941	LAMA4
MAN2A1	-0.294516	0.171918	4.45626	0.104263	0.0261271	0.0625405	0.0514147	0.0625405	0.919787	0.0861819	MAN2A1
CDH6	-0.883676	0.513235	4.47514	0.931361	0.0482851	0.741947	0.0509823	0.741947	0.919787	0.0847253	CDH6
HMGXB3	0.151405	0.0875708	7.75887	0.0173886	0.00376086	0.00848954	0.0192451	0.0192451	0.919787	0.0808627	HMGXB3
HEMK1	-0.179963	0.102702	7.65284	0.037599	0.00405862	0.0275843	0.0192943	0.0275843	0.919787	0.0797704	HEMK1
ABHD14B	-0.284674	0.165344	4.25947	0.093667	0.0259007	0.0528212	0.0561155	0.0561155	0.919787	0.0834904	ABHD14B
TIA1	-0.14263	0.0816907	7.80071	0.0141191	0.000788463	0.0086396	0.0192316	0.0192316	0.919787	0.0771619	TIA1
KIAA2013	0.151354	0.0872693	6.64714	0.0222178	0.00131149	0.0162556	0.0215363	0.0215363	0.919787	0.0810064	KIAA2013
BCAS2	0.159979	0.0942612	6.18517	0.0121779	0.00250749	0.00321029	0.024148	0.024148	0.919787	0.0798887	BCAS2
SIPA1L2	-0.330404	0.193135	4.70545	0.131504	0.0172615	0.0946424	0.0459693	0.0946424	0.919787	0.0865864	SIPA1L2
CDC20	-0.151487	0.0886461	8.87355	0.0276899	0.000689385	0.022885	0.0200885	0.022885	0.919787	0.0868998	CDC20
IPO13	0.196451	0.112418	5.75476	0.0339817	0.0099129	0.0158891	0.0280007	0.0280007	0.919787	0.0781994	IPO13
PPP1R8	0.150343	0.0884498	7.95726	0.0275009	0.00381125	0.0196588	0.0192121	0.0196588	0.919787	0.0884744	PPP1R8
PTPA	0.15935	0.0905021	7.0946	0.0237953	0.00449928	0.0140578	0.0200726	0.0200726	0.919787	0.0769611	PTPA
ZBTB45	0.195435	0.114844	5.68974	0.0368735	0.0108353	0.0182672	0.0287319	0.0287319	0.919787	0.0866757	ZBTB45
ACYP1	-0.201905	0.115871	5.66861	0.0477345	0.00366762	0.0366107	0.0289867	0.0366107	0.919787	0.081331	ACYP1
PPP3CC	-0.211932	0.121589	6.09156	0.0525693	0.0127749	0.0315768	0.0248622	0.0315768	0.919787	0.081247	PPP3CC
HPCA	0.348792	0.201149	3.75997	0.143527	0.028949	0.0924341	0.0696908	0.0924341	0.919787	0.082708	HPCA
POLM	0.1893	0.110444	5.67553	0.0414606	0.00769144	0.0271649	0.0289023	0.0289023	0.919787	0.0846547	POLM
NEUROD4	0.553698	0.323385	5.74853	0.368826	0.00417949	0.309555	0.0280682	0.309555	0.919787	0.0863389	NEUROD4
EXOSC9	0.159133	0.0892878	6.8887	0.025299	0.003246	0.0169858	0.0206709	0.0206709	0.919787	0.07297	EXOSC9
VAPB	0.147311	0.0866044	7.13554	0.0204488	0.00252495	0.0134586	0.019976	0.019976	0.919787	0.0865941	VAPB
SOX21	0.260582	0.14749	6.07573	0.0778465	0.00235979	0.0629004	0.0249892	0.0629004	0.919787	0.077514	SOX21
SLC25A35	0.59357	0.34954	4.20323	0.429302	0.200818	0.165717	0.0575245	0.165717	0.919787	0.0887551	SLC25A35
SLC25A19	0.380467	0.225507	3.905	0.17817	0.0680969	0.0844634	0.0654805	0.0844634	0.919787	0.0906875	SLC25A19
NRSN2	0.183972	0.108701	6.1673	0.0414556	0.00466525	0.0307822	0.0242796	0.0307822	0.919787	0.0897503	NRSN2
ITPA	0.145972	0.084495	7.86106	0.0251589	0.00219986	0.0190826	0.0192184	0.0192184	0.919787	0.083521	ITPA
HECTD3	0.214864	0.12632	6.14296	0.0561094	0.0135336	0.0343368	0.0244624	0.0343368	0.919787	0.0882685	HECTD3
LRFN3	0.172473	0.0996567	6.16443	0.0247512	0.0054934	0.0128088	0.024301	0.024301	0.919787	0.0799323	LRFN3
DNAJC8	0.23942	0.136999	7.22157	0.0668208	0.00105268	0.0552535	0.0197972	0.0552535	0.919787	0.0805132	DNAJC8
KTN1	-0.162538	0.0923586	8.43916	0.0258235	0.00613233	0.0143479	0.019458	0.019458	0.919787	0.0780175	KTN1
OMG	-0.502537	0.29496	2.27438	0.227858	0.125723	0.049158	0.135282	0.135282	0.919787	0.086118	OMG
NUP214	0.23754	0.138143	6.95827	0.0674347	0.0219663	0.0352843	0.0204527	0.0352843	0.919787	0.0851023	NUP214
BEST3	-0.594881	0.343946	2.0516	0.267348	0.205476	-0.017558	0.14942	0.14942	0.919787	0.0811309	BEST3
LRFN1	0.174953	0.10103	5.81227	0.0263724	0.00322578	0.0166014	0.0273953	0.0273953	0.919787	0.0798782	LRFN1
YWHAH	-0.15162	0.0891769	7.64907	0.0279584	0.00183239	0.0220252	0.0192965	0.0220252	0.919787	0.0883946	YWHAH
SPECC1	0.218584	0.127744	5.61913	0.0575358	0.00732204	0.0416337	0.0296165	0.0416337	0.919787	0.0865232	SPECC1
FLNC	-0.38987	0.220126	5.20611	0.173605	0.0468268	0.0985395	0.0363397	0.0985395	0.919787	0.0768482	FLNC
MYO5C	-0.336034	0.195365	3.91233	0.134889	0.0375582	0.0769437	0.0652751	0.0769437	0.919787	0.0850159	MYO5C
NGDN	0.147187	0.0860817	7.05741	0.015887	0.00206298	0.00891357	0.0201672	0.0201672	0.919787	0.0825404	NGDN
TNNI3	-0.465324	0.273224	3.06747	0.189296	0.129405	0.0138631	0.0945486	0.0945486	0.919787	0.0863384	TNNI3
KCNA5	0.702063	0.394241	3.91451	0.558315	0.0418714	0.424407	0.0652141	0.424407	0.919787	0.0753856	KCNA5
PRKCSH	0.143215	0.082837	8.85834	0.00969255	0.00052631	0.00398235	0.0200596	0.0200596	0.919787	0.0819628	PRKCSH
NECTIN2	-0.175816	0.0996479	6.57227	0.0355113	0.00276876	0.0270203	0.0218568	0.0270203	0.919787	0.0778843	NECTIN2
GDF1	0.201467	0.11309	6.10102	0.0459499	0.0029233	0.0354449	0.0247871	0.0354449	0.919787	0.0752841	GDF1
BST2	0.790405	0.459546	4.51217	0.746337	0.0509862	0.582562	0.050144	0.582562	0.919787	0.0850275	BST2
MAP1S	0.163419	0.093291	6.42064	0.0271296	0.00349252	0.0183382	0.0226171	0.0226171	0.919787	0.0783579	MAP1S
H19	-0.975806	0.563252	4.55625	1.12492	0.0905793	0.861179	0.049162	0.861179	0.919787	0.0829606	H19
ZNF236	-0.408112	0.229195	7.4911	0.188688	0.136934	0.0206562	0.0194177	0.0206562	0.919787	0.0754095	ZNF236
EPS8L1	-0.412228	0.231883	3.69499	0.175661	0.0896314	0.0526161	0.0716775	0.0716775	0.919787	0.0734366	EPS8L1
ZNF304	0.176858	0.101156	5.7803	0.0137622	0.00296948	0.0027853	0.027728	0.027728	0.919787	0.0717114	ZNF304
RFX1	0.338015	0.193112	5.7841	0.0944455	0.0841884	-0.0145745	0.027688	0.027688	0.919787	0.0790837	RFX1
CARD6	-0.667309	0.376009	2.24075	0.264164	0.286815	-0.129825	0.137334	0.137334	0.919787	0.0733988	CARD6
DAP3	-0.153503	0.0885644	8.75957	0.0278181	0.00273395	0.020797	0.0198841	0.020797	0.919787	0.0828314	DAP3
HAPLN2	0.290839	0.169482	4.09808	0.0881274	0.025936	0.045628	0.0602367	0.0602367	0.919787	0.0850754	HAPLN2
KCTD1	0.178968	0.100819	6.49983	0.0364565	0.00589233	0.024601	0.0221995	0.024601	0.919787	0.0762367	KCTD1
APC	0.182769	0.104439	6.84394	0.0388579	0.00131841	0.0314039	0.0208167	0.0314039	0.919787	0.08013	APC
CEMIP2	-0.259526	0.153625	6.13542	0.082735	0.00395409	0.0668482	0.0245198	0.0668482	0.919787	0.0903004	CEMIP2
TMEM243	0.277825	0.159508	4.05315	0.072864	0.0149023	0.0420921	0.0614265	0.0614265	0.919787	0.0793888	TMEM243
ACVR1B	0.153448	0.0895942	7.6853	0.0241775	0.00480442	0.0147269	0.0192769	0.0192769	0.919787	0.0859128	ACVR1B
SMPD2	0.276667	0.157393	4.19215	0.0470839	0.0165126	0.0123162	0.0578055	0.0578055	0.919787	0.0726886	SMPD2
USP37	0.516562	0.298162	3.97112	0.315229	0.135064	0.131637	0.0636464	0.131637	0.919787	0.0829539	USP37
VPS36	-0.186291	0.104992	5.77482	0.0318258	0.0052839	0.0193131	0.0277859	0.0277859	0.919787	0.0742783	VPS36
CKAP2	-0.194425	0.113464	7.60154	0.0454207	0.00140145	0.037221	0.0193266	0.037221	0.919787	0.0861103	CKAP2
DDX56	0.17347	0.0996608	8.26754	0.0352949	0.0025951	0.0272018	0.019317	0.0272018	0.919787	0.081636	DDX56
HS6ST1	0.33188	0.186053	4.28393	0.124446	0.00109131	0.102755	0.0555119	0.102755	0.919787	0.0749369	HS6ST1
NCBP1	0.175414	0.102988	6.79173	0.0309978	0.010826	0.0140406	0.0209936	0.0209936	0.919787	0.0872452	NCBP1
ARPC5L	0.162419	0.0937119	6.7833	0.0311452	0.00190649	0.0244393	0.021023	0.0244393	0.919787	0.0828424	ARPC5L
DENND4C	-0.171692	0.0962077	7.1955	0.0332829	0.00393391	0.0238338	0.019848	0.0238338	0.919787	0.0748181	DENND4C
FAM149B1	-0.159929	0.0928583	6.55613	0.0200017	0.00393773	0.010391	0.0219303	0.0219303	0.919787	0.0806901	FAM149B1
CARF	0.2739	0.159394	4.33899	0.0457083	0.0220457	0.00572709	0.0541732	0.0541732	0.919787	0.0792094	CARF
FASTKD1	0.208421	0.122786	5.15715	0.0340599	0.00797537	0.0164587	0.0372538	0.0372538	0.919787	0.0844226	FASTKD1
SENP7	-0.153401	0.086005	7.56572	0.0139112	0.0028379	0.00540491	0.0193527	0.0193527	0.919787	0.0704739	SENP7
PPCDC	0.321247	0.190467	5.07142	0.127084	0.0458235	0.0630091	0.038875	0.0630091	0.919787	0.0907822	PPCDC
FBN2	-0.348777	0.20526	7.07343	0.148081	0.00278255	0.123613	0.0201256	0.123613	0.919787	0.088573	FBN2
CSAD	-0.162935	0.0930692	6.37956	0.0197013	0.00313176	0.0105753	0.0228538	0.0228538	0.919787	0.0754551	CSAD
LYSMD2	0.279016	0.161286	4.39203	0.0921769	0.0224134	0.0556262	0.0529099	0.0556262	0.919787	0.0833719	LYSMD2
SLC39A3	0.169716	0.0983012	6.32543	0.0278828	0.00580077	0.0162293	0.0231886	0.0231886	0.919787	0.0824204	SLC39A3
SIRT3	0.201542	0.116157	5.6636	0.0314447	0.0114288	0.0109747	0.0290484	0.0290484	0.919787	0.079054	SIRT3
EFNA3	-0.198361	0.112519	5.71971	0.0452597	0.00370773	0.0342738	0.0283858	0.0342738	0.919787	0.0781098	EFNA3
ARL8A	0.147007	0.0853799	7.77197	0.0154982	0.00262866	0.00793603	0.0192405	0.0192405	0.919787	0.0815442	ARL8A
RHOB	0.177013	0.0995071	7.80161	0.0355501	0.000423609	0.0292814	0.0192314	0.0292814	0.919787	0.0756699	RHOB
GALM	0.27498	0.157278	4.41786	0.0791693	0.0219045	0.0424975	0.0523041	0.0523041	0.919787	0.0783889	GALM
TEX261	0.202189	0.119016	5.00671	0.0256299	0.00239415	0.0135346	0.0401005	0.0401005	0.919787	0.0808013	TEX261
UNC80	-0.234624	0.138581	5.15769	0.0548501	0.0203704	0.0234502	0.0372438	0.0372438	0.919787	0.0886475	UNC80
MARCHF6	-0.152687	0.0892242	9.6486	0.025558	0.00159872	0.0195211	0.0222841	0.0222841	0.919787	0.0848023	MARCHF6
IQGAP2	0.204408	0.116435	5.75083	0.048369	0.00910741	0.0315637	0.0280432	0.0315637	0.919787	0.0792558	IQGAP2
MLIP	-0.368472	0.21707	4.37406	0.143843	0.0880233	0.0294722	0.053335	0.053335	0.919787	0.0887349	MLIP
RNF217	0.266975	0.149621	5.46726	0.0449314	0.0353406	-0.0072988	0.0318184	0.0318184	0.919787	0.0714656	RNF217
SLC39A4	1.06946	0.625694	3.19618	1.37964	0.0776465	1.09683	0.089261	1.09683	0.919787	0.0868422	SLC39A4
SLC25A25	-0.150566	0.0849443	7.84406	0.0180597	0.00242525	0.0106394	0.0192214	0.0192214	0.919787	0.0741976	SLC25A25
INPP5E	0.139028	0.0814517	7.55706	0.00973231	0.000543661	0.00436327	0.0193595	0.0193595	0.919787	0.0810192	INPP5E
PPP1R1C	0.476004	0.271519	3.03531	0.135609	0.125245	-0.0440499	0.095923	0.095923	0.919787	0.0757494	PPP1R1C
FOXO1	0.445326	0.263671	2.33132	0.243692	0.0633508	0.145216	0.131872	0.145216	0.919787	0.0903706	FOXO1
SUV39H2	-0.161432	0.0940027	6.37686	0.0222589	0.00363954	0.0130272	0.02287	0.02287	0.919787	0.0822107	SUV39H2
ZFP36L2	0.22359	0.130219	8.04952	0.0598805	0.000325465	0.0505454	0.0192233	0.0505454	0.919787	0.0855206	ZFP36L2
HS2ST1	-0.27219	0.161046	7.23567	0.0909399	0.00267441	0.0751333	0.0197708	0.0751333	0.919787	0.090161	HS2ST1
C21orf91	-0.253426	0.145066	4.6273	0.0714812	0.0155154	0.0438464	0.0476166	0.0476166	0.919787	0.0788879	C21orf91
SUPV3L1	0.152228	0.087617	6.91306	0.0151894	0.00243673	0.00731965	0.0205935	0.0205935	0.919787	0.0770964	SUPV3L1
HKDC1	1.27098	0.750526	2.98874	1.97681	0.0927296	1.59714	0.0979529	1.59714	0.919787	0.0895749	HKDC1
NTAQ1	-0.221419	0.125156	6.72576	0.0560912	0.00299752	0.0439949	0.0212304	0.0439949	0.919787	0.0771515	NTAQ1
PRXL2B	2.29612	1.3422	4.8966	6.35104	0.0253828	5.37911	0.0421687	5.37911	0.919787	0.0865897	PRXL2B
TPRG1L	0.231733	0.137083	4.77616	0.0658955	0.010304	0.0460711	0.0445258	0.0460711	0.919787	0.0901037	TPRG1L
SPATA2	0.190931	0.109749	5.46773	0.0338763	0.00432363	0.0220038	0.031811	0.031811	0.919787	0.0795919	SPATA2
ZFYVE28	-0.720227	0.404732	2.11202	0.58822	0.242512	0.248912	0.145456	0.248912	0.919787	0.0755776	ZFYVE28
SPATC1L	0.144585	0.0851976	7.06598	0.014098	0.00163108	0.00760525	0.0201448	0.0201448	0.919787	0.0838766	SPATC1L
CLDND2	0.55768	0.33039	2.24906	0.340592	0.190648	0.0907009	0.136824	0.136824	0.919787	0.0896944	CLDND2
ZNF761	0.274484	0.158768	5.34376	0.0892949	0.0228141	0.0528079	0.0338634	0.0528079	0.919787	0.0835543	ZNF761
SYVN1	0.218853	0.127392	5.26906	0.0451211	0.0134997	0.0217645	0.0351868	0.0351868	0.919787	0.0836308	SYVN1
RPS6KA4	0.199815	0.114118	5.98728	0.0273175	0.0133352	0.00473619	0.0257338	0.0257338	0.919787	0.075917	RPS6KA4
KCNJ9	-0.336631	0.190922	5.67248	0.130318	0.0036534	0.1057	0.0289394	0.1057	0.919787	0.0780668	KCNJ9
KIF26B	0.636518	0.372753	5.16241	0.489437	0.00411846	0.412716	0.037155	0.412716	0.919787	0.0871199	KIF26B
PEX13	-0.207616	0.116241	6.2397	0.0486067	0.00196822	0.0385679	0.0237598	0.0385679	0.919787	0.074598	PEX13
SGPP2	0.543696	0.322269	2.34173	0.183533	0.180314	-0.0671092	0.131258	0.131258	0.919787	0.0872072	SGPP2
SP8	0.669586	0.395656	2.52598	0.549214	0.225308	0.244324	0.120804	0.244324	0.919787	0.0897712	SP8
INTS4P1	-0.584318	0.330642	2.75529	0.366308	0.21911	0.0814001	0.108863	0.108863	0.919787	0.0752849	INTS4P1
CTSB	-0.296872	0.171933	6.85809	0.104657	0.0028485	0.0858344	0.0207701	0.0858344	0.919787	0.0839115	CTSB
NUDT2	-0.20126	0.117768	6.62237	0.048872	0.0017082	0.0398994	0.0216389	0.0398994	0.919787	0.08689	NUDT2
C2	0.479645	0.273036	3.28823	0.260515	0.137965	0.0795834	0.0856808	0.0856808	0.919787	0.0781108	C2
TPP1	0.227825	0.130287	6.62721	0.0604503	0.00870637	0.0422176	0.0216186	0.0422176	0.919787	0.0803481	TPP1
CYB5A	-0.164892	0.0964979	7.04904	0.0282159	0.00774613	0.0151346	0.0201894	0.0201894	0.919787	0.0865843	CYB5A
IFTAP	-0.30225	0.175756	6.51382	0.109161	0.00413751	0.0885332	0.0221306	0.0885332	0.919787	0.0850701	IFTAP
DENND2B	0.352411	0.202897	7.76293	0.146145	0.0133293	0.110173	0.0192436	0.110173	0.919787	0.0822362	DENND2B
FAM86GP	0.729898	0.422503	2.0682	0.349146	0.387206	-0.162971	0.148321	0.148321	0.919787	0.081855	FAM86GP
ART5	0.533142	0.310911	3.4336	0.341154	0.12855	0.161447	0.080349	0.161447	0.919787	0.0859012	ART5
TRIM68	0.340981	0.194138	4.05875	0.134499	0.0180255	0.0950435	0.0612771	0.0950435	0.919787	0.0791274	TRIM68
GNG8	-0.556424	0.311656	3.82951	0.349336	0.0282907	0.263097	0.0676342	0.263097	0.919787	0.0747015	GNG8
ZNF444	0.186708	0.108516	5.71846	0.0236815	0.00692766	0.00866407	0.0283998	0.0283998	0.919787	0.0797349	ZNF444
SPRYD3	0.274996	0.157842	4.38296	0.0737666	0.0216181	0.0368384	0.0531241	0.0531241	0.919787	0.0799947	SPRYD3
GSDMA	-0.405126	0.238073	2.62706	0.0990066	0.0546371	0.00503192	0.115399	0.115399	0.919787	0.0818058	GSDMA
KCTD5	0.182234	0.103514	5.54974	0.0251456	0.00157072	0.0161268	0.0305749	0.0305749	0.919787	0.073823	KCTD5
UBTD2	-0.205217	0.115264	7.09098	0.0477194	0.000803965	0.0390532	0.0200815	0.0390532	0.919787	0.0754431	UBTD2
PYM1	0.176579	0.104577	5.83663	0.0319208	0.00566091	0.0200979	0.0271481	0.0271481	0.919787	0.0893934	PYM1
KCND3	0.431501	0.242353	4.35055	0.210966	0.00586314	0.170342	0.0538955	0.170342	0.919787	0.0754354	KCND3
DSCAM	-1.18422	0.688598	4.12399	1.67565	0.039333	1.38317	0.059559	1.38317	0.919787	0.0850623	DSCAM
SLC25A33	-0.197145	0.113174	6.69993	0.0455316	0.00150454	0.0369203	0.0213278	0.0369203	0.919787	0.081415	SLC25A33
BPTF	-0.145139	0.0846501	7.54053	0.0152343	0.00212391	0.00831418	0.019373	0.019373	0.919787	0.0823433	BPTF
SPATA5L1	0.157306	0.0912673	6.4316	0.016355	0.00243273	0.00813423	0.0225564	0.0225564	0.919787	0.0784491	SPATA5L1
FBXL14	-0.196509	0.115788	7.11843	0.0329489	0.0202051	0.00445387	0.0200154	0.0200154	0.919787	0.0877221	FBXL14
SERF1A	0.190829	0.109858	6.1504	0.0300575	0.0118005	0.010338	0.024406	0.024406	0.919787	0.0794602	SERF1A
MCRIP2	0.266449	0.156957	6.16746	0.0865504	0.0143912	0.0595156	0.0242784	0.0595156	0.919787	0.0888517	MCRIP2
BNC2	0.844225	0.474569	1.6855	0.808601	0.22363	0.452016	0.175672	0.452016	0.919787	0.0756653	BNC2
MARCHF3	-0.343152	0.193529	3.70215	0.134261	0.0387196	0.0736413	0.0714554	0.0736413	0.919787	0.0765429	MARCHF3
TRMT10C	0.215059	0.126681	5.12003	0.0392378	0.0101904	0.0190961	0.0379538	0.0379538	0.919787	0.0854278	TRMT10C
IQCK	0.288964	0.161588	6.08369	0.0939835	0.0351793	0.0431524	0.0249251	0.0431524	0.919787	0.0742718	IQCK
SLCO2A1	-1.62595	0.946617	2.47051	3.16488	0.224614	2.46364	0.123868	2.46364	0.919787	0.0854178	SLCO2A1
SLC29A2	-0.149429	0.0843752	7.01227	0.0157891	0.00106635	0.00960296	0.0202911	0.0202911	0.919787	0.0724588	SLC29A2
FGFBP3	0.440732	0.249948	8.18324	0.22336	0.000315964	0.187107	0.0192695	0.187107	0.919787	0.0780506	FGFBP3
ATR	-0.230493	0.132311	5.07146	0.0622334	0.0105688	0.0419498	0.0388742	0.0419498	0.919787	0.0814015	ATR
FAM182B	0.770985	0.450515	5.39953	0.715651	0.0567682	0.552122	0.0329153	0.552122	0.919787	0.0864829	FAM182B
ZNF519	-0.207894	0.122943	5.20033	0.0231589	0.00889801	0.00361074	0.036447	0.036447	0.919787	0.0824036	ZNF519
CLTB	0.185922	0.105766	6.77901	0.0399357	0.00162384	0.0319354	0.0210381	0.0319354	0.919787	0.0788953	CLTB
NR2F1	0.272347	0.152541	7.87087	0.0836888	0.000751885	0.0690539	0.0192169	0.0690539	0.919787	0.0746975	NR2F1
B3GALT6	0.220953	0.130982	6.12272	0.0601044	0.0021285	0.0493402	0.0246175	0.0493402	0.919787	0.0907339	B3GALT6
B3GNT4	-0.730259	0.42436	2.0213	0.635317	0.3888	0.150065	0.151445	0.151445	0.919787	0.0847821	B3GNT4
FBXO46	-0.194702	0.109249	5.4858	0.0268746	0.00427626	0.0139131	0.0315296	0.0315296	0.919787	0.0703531	FBXO46
HIC1	0.532918	0.307868	1.05488	0.150766	0.0530282	0.027614	0.23132	0.23132	0.919787	0.0779046	HIC1
PARD6G	1.13294	0.662798	3.72437	1.54816	0.0206126	1.29729	0.0707714	1.29729	0.919787	0.0868254	PARD6G
HTR1D	0.515681	0.296265	2.94789	0.311906	0.0751353	0.188183	0.0997721	0.188183	0.919787	0.0816344	HTR1D
EXOC3	-0.150703	0.0874443	6.83786	0.0209521	0.00210261	0.0141313	0.0208369	0.0208369	0.919787	0.0823569	EXOC3
SLC25A41	0.584835	0.34574	2.87628	0.41929	0.0607318	0.297878	0.103052	0.297878	0.919787	0.0899121	SLC25A41
FBXL6	0.221415	0.127563	5.69309	0.0577494	0.00886004	0.0399569	0.0286924	0.0399569	0.919787	0.0824249	FBXL6
MXRA7	-0.150819	0.0862038	7.81059	0.025966	0.00306431	0.0186744	0.019229	0.019229	0.919787	0.0793188	MXRA7
HS3ST4	-1.4796	0.828436	2.574	2.4688	0.0902161	1.9687	0.118208	1.9687	0.919787	0.0746068	HS3ST4
CEP63	-0.155343	0.089211	7.19999	0.0276604	0.00403674	0.0191502	0.0198391	0.0198391	0.919787	0.0805318	CEP63
ASB7	0.250599	0.14601	5.12838	0.0725507	0.0261612	0.0348047	0.0377959	0.0377959	0.919787	0.0842694	ASB7
FBXL7	0.262508	0.151304	7.97694	0.0812289	0.000383427	0.0682951	0.019213	0.0682951	0.919787	0.082548	FBXL7
FAM167B	-0.601801	0.342103	2.3203	0.417956	0.144242	0.20686	0.132526	0.20686	0.919787	0.0786983	FAM167B
ZNF438	0.169216	0.098519	6.14376	0.0342802	0.00378102	0.025337	0.0244563	0.025337	0.919787	0.0854257	ZNF438
NOG	0.240098	0.135097	5.75598	0.0654976	0.00333549	0.0514177	0.0279876	0.0514177	0.919787	0.0759212	NOG
SRARP	-0.536834	0.306345	2.73592	0.143373	0.171716	-0.100462	0.109826	0.109826	0.919787	0.0755322	SRARP
LRRC19	-0.501121	0.285526	2.12018	0.0981041	0.0996472	-0.0670695	0.144928	0.144928	0.919787	0.0724625	LRRC19
GP1BA	1.70826	0.96836	1.32956	3.35328	0.548391	2.26477	0.205294	2.26477	0.919787	0.0779303	GP1BA
CDNF	0.624246	0.349081	1.99712	0.263253	0.212492	-0.0398185	0.15308	0.15308	0.919787	0.0713187	CDNF
CCDC137	0.315334	0.176531	5.59062	0.102404	0.0634892	0.0193245	0.0300001	0.0300001	0.919787	0.072087	CCDC137
NDUFA4L2	0.541268	0.309709	5.68645	0.284748	0.258988	-0.0336574	0.028771	0.028771	0.919787	0.0803581	NDUFA4L2
IRS2	0.214288	0.123534	7.07449	0.0541437	0.000825533	0.0449568	0.0201229	0.0449568	0.919787	0.0826028	IRS2
RASA3	0.31755	0.184695	6.01689	0.120535	0.00174416	0.100593	0.0254778	0.100593	0.919787	0.0851361	RASA3
CYP2R1	0.209898	0.124285	5.6124	0.0404527	0.0166348	0.014646	0.0297058	0.0297058	0.919787	0.0886662	CYP2R1
ZBTB6	0.191822	0.111268	5.82354	0.0438007	0.00301627	0.0341258	0.0272802	0.0341258	0.919787	0.0843614	ZBTB6
FFAR4	0.674779	0.389547	2.12454	0.204084	0.310595	-0.2227	0.144647	0.144647	0.919787	0.0795654	FFAR4
SLIT1	0.394748	0.227932	6.28086	0.184188	0.0102926	0.145566	0.0234797	0.145566	0.919787	0.0830557	SLIT1
KBTBD12	0.627609	0.368156	2.49303	0.372957	0.284002	0.008083	0.122615	0.122615	0.919787	0.0871384	KBTBD12
SECISBP2	-0.258067	0.152528	7.50027	0.0816124	0.00206574	0.0677283	0.0194089	0.0677283	0.919787	0.0898428	SECISBP2
TMPPE	0.309802	0.178948	3.80216	0.0721254	0.0276324	0.0229124	0.0684345	0.0684345	0.919787	0.0788306	TMPPE
PLSCR1	-0.45466	0.267812	3.94954	0.251986	0.0832434	0.131926	0.0642406	0.131926	0.919787	0.0888358	PLSCR1
NDOR1	0.164172	0.0969624	6.40527	0.023712	0.00550112	0.0124964	0.022704	0.022704	0.919787	0.0867967	NDOR1
NANOS1	0.526147	0.294507	3.85989	0.312048	0.0654537	0.19475	0.0667578	0.19475	0.919787	0.0745303	NANOS1
CNR2	-0.366344	0.207537	3.47399	0.0945697	0.0502805	0.0134839	0.0789346	0.0789346	0.919787	0.0736377	CNR2
ALKBH2	-0.15361	0.0873685	7.02963	0.0272533	0.00235215	0.0205476	0.0202423	0.0205476	0.919787	0.0788442	ALKBH2
VSTM1	-0.867221	0.494246	1.83308	0.871327	0.333147	0.39969	0.16461	0.39969	0.919787	0.0794013	VSTM1
PNRC2	-0.15689	0.0927872	9.12852	0.0219503	0.00517764	0.0115833	0.0206508	0.0206508	0.919787	0.0907142	PNRC2
KAZN	0.137233	0.0807323	7.89835	0.0129602	0.000339377	0.00826698	0.0192137	0.0192137	0.919787	0.0847914	KAZN
RNF216P1	0.226542	0.126822	5.22501	0.0493131	0.0122613	0.0265867	0.0359905	0.0359905	0.919787	0.0731542	RNF216P1
ZNF777	0.141114	0.0835475	7.08042	0.0140885	0.000832679	0.00869072	0.0201079	0.0201079	0.919787	0.0854312	ZNF777
H2BC26	-0.415105	0.233206	6.20393	0.195317	0.00230111	0.160854	0.0240122	0.160854	0.919787	0.0755064	H2BC26
PGAP1	-0.230503	0.130503	6.88215	0.0609384	0.00303788	0.0480548	0.0206919	0.0480548	0.919787	0.0775908	PGAP1
ZNF772	0.177561	0.102582	5.77745	0.0329088	0.00381092	0.0229304	0.0277581	0.0277581	0.919787	0.0818382	ZNF772
GPX1P1	0.840377	0.494275	1.81765	0.858904	0.506413	0.226511	0.165735	0.226511	0.919787	0.0883942	GPX1P1
S100A6	0.374275	0.215725	4.34184	0.156436	0.0855068	0.0445487	0.0541045	0.0541045	0.919787	0.0807415	S100A6
ZNF511	0.166141	0.0971473	6.74176	0.033267	0.00344699	0.0248658	0.0211715	0.0248658	0.919787	0.0866784	ZNF511
KTI12	0.252023	0.141534	4.82801	0.0719544	0.00865581	0.0514394	0.0434954	0.0514394	0.919787	0.0754061	KTI12
DMD	-0.171627	0.100941	6.85323	0.035822	0.00760697	0.0229604	0.020786	0.0229604	0.919787	0.0883857	DMD
MFAP3L	0.433069	0.252004	2.78822	0.124512	0.083271	-0.00257272	0.107247	0.107247	0.919787	0.0807841	MFAP3L
RNA5SP383	0.681544	0.390689	1.59646	0.519013	0.275235	0.156329	0.182679	0.182679	0.919787	0.0793377	RNA5SP383
SLC44A4	-0.186736	0.109439	7.5626	0.038539	0.0165756	0.0153562	0.0193551	0.0193551	0.919787	0.0856712	SLC44A4
C6orf47	0.194264	0.113276	5.40594	0.0219967	0.00568516	0.00718969	0.0328089	0.0328089	0.919787	0.0789702	C6orf47
COX20	-0.149802	0.0871684	7.76116	0.0268429	0.00264166	0.0201533	0.0192443	0.0201533	0.919787	0.0852672	COX20
C6orf163	0.473661	0.271356	3.07193	0.220728	0.126542	0.0489514	0.0943596	0.0943596	0.919787	0.0800862	C6orf163
PCMTD2	-0.147607	0.0849727	7.04134	0.013609	0.00145094	0.00698258	0.0202101	0.0202101	0.919787	0.0767719	PCMTD2
ATP6V1G2	0.288469	0.168717	5.5117	0.100328	0.00299704	0.0823995	0.031135	0.0823995	0.919787	0.0867493	ATP6V1G2
RPL12P38	-0.144951	0.0837853	6.94758	0.0167357	0.000574216	0.0115319	0.0204857	0.0204857	0.919787	0.0796223	RPL12P38
CFL1P5	0.370079	0.207514	3.30099	0.0672329	0.0439893	-0.0111207	0.0851971	0.0851971	0.919787	0.0682547	CFL1P5
ZNF705EP	-0.338091	0.195148	3.46862	0.117961	0.0351275	0.060338	0.0791212	0.0791212	0.919787	0.0818495	ZNF705EP
ZSWIM7	-0.181138	0.106551	6.54798	0.0399117	0.00263409	0.0314255	0.0219679	0.0314255	0.919787	0.0884308	ZSWIM7
LINC01356	0.537745	0.307488	2.32763	0.224262	0.151556	0.00838043	0.132091	0.132091	0.919787	0.0777608	LINC01356
MIR1184-1	0.845335	0.485561	1.44756	0.728705	0.512321	0.074877	0.194988	0.194988	0.919787	0.0804513	MIR1184-1
LINC02897	0.471017	0.271092	2.76198	0.198274	0.11194	0.0396044	0.108533	0.108533	0.919787	0.0804156	LINC02897
CHROMR	-0.248177	0.142205	4.45012	0.0439469	0.00911053	0.0207535	0.051556	0.051556	0.919787	0.0754136	CHROMR
CAMK2G-AS1	-0.841592	0.478327	1.607	0.735572	0.504553	0.0920924	0.181836	0.181836	0.919787	0.0764918	CAMK2G-AS1
SBDSP1	0.219845	0.129301	5.97559	0.0587783	0.00346716	0.0466894	0.0258368	0.0466894	0.919787	0.0883887	SBDSP1
RPL7P4	-0.397271	0.233121	2.8965	0.168057	0.0609227	0.0765929	0.102114	0.102114	0.919787	0.0869847	RPL7P4
CNN2P2	1.725	1.00777	3.34939	3.58133	0.906993	2.13978	0.0833907	2.13978	0.919787	0.086421	CNN2P2
LINC02094	-0.797016	0.465257	2.82828	0.763602	0.0877502	0.561641	0.105315	0.561641	0.919787	0.08619	LINC02094
RBM26-AS1	0.557842	0.330457	2.15498	0.369119	0.184909	0.127766	0.142697	0.142697	0.919787	0.0892717	RBM26-AS1
SRP68P2	1.39758	0.790441	0.982492	2.23669	1.17454	0.699854	0.238684	0.699854	0.919787	0.0773103	SRP68P2
PKD1P2	-2.92269	1.67152	4.19866	9.94964	0.225411	8.15656	0.0576403	8.15656	0.919787	0.0803685	PKD1P2
FAM66A	-0.956117	0.566043	2.23418	0.852923	0.823475	-0.159507	0.137738	0.137738	0.919787	0.0905864	FAM66A
RPL7P47	-0.398852	0.235901	3.14937	0.177952	0.0758031	0.0722191	0.0911451	0.0911451	0.919787	0.088602	RPL7P47
LINC02572	0.615217	0.35151	2.22377	0.258161	0.232298	-0.0618679	0.138381	0.138381	0.919787	0.0774622	LINC02572
ANKRD36BP2	-0.335836	0.188515	3.68721	0.092041	0.0346934	0.0327159	0.0719199	0.0719199	0.919787	0.0721669	ANKRD36BP2
HSBP1	-0.140958	0.0832953	9.06379	0.0190965	0.000320389	0.0147251	0.0204939	0.0204939	0.919787	0.0903524	HSBP1
THBS3-AS1	0.201247	0.112787	5.69704	0.045739	0.00841976	0.029743	0.0286459	0.029743	0.919787	0.0748611	THBS3-AS1
RPL4P2	0.472084	0.277524	2.41323	0.260826	0.103953	0.116097	0.127106	0.127106	0.919787	0.086913	RPL4P2
DLGAP4-AS1	0.31571	0.180388	5.39217	0.114183	0.0645813	0.0311182	0.0330383	0.0330383	0.919787	0.0793879	DLGAP4-AS1
RAB6D	0.952461	0.536444	1.81579	1.03225	0.357326	0.50599	0.165871	0.50599	0.919787	0.0761814	RAB6D
MAGI2-AS3	0.198775	0.114147	7.56587	0.0377158	0.019736	0.00989786	0.0193526	0.0193526	0.919787	0.0808936	MAGI2-AS3
EOLA2-DT	0.402733	0.23541	5.92376	0.195375	0.0553548	0.110899	0.0263068	0.110899	0.919787	0.0865809	EOLA2-DT
LINC01134	-0.772225	0.445125	1.8097	0.703007	0.306952	0.287456	0.166317	0.287456	0.919787	0.0825685	LINC01134
FAM138A	-1.06677	0.604123	2.70873	1.30572	0.53542	0.559475	0.111193	0.559475	0.919787	0.0776613	FAM138A
P4HA2-AS1	1.06327	0.614991	1.71125	1.33982	0.935058	0.199583	0.173693	0.199583	0.919787	0.0835394	P4HA2-AS1
RNF14P3	-0.766303	0.450815	1.5502	0.714427	0.199283	0.410421	0.186422	0.410421	0.919787	0.0884647	RNF14P3
C4orf48	0.369401	0.213325	5.68521	0.161327	0.00401886	0.132503	0.0287858	0.132503	0.919787	0.0830934	C4orf48
LINC01550	0.381321	0.225584	4.36003	0.178442	0.0685612	0.0841038	0.0536688	0.0841038	0.919787	0.0901194	LINC01550
FBXO38-DT	0.821013	0.468046	1.67686	0.78129	0.202067	0.455133	0.17634	0.455133	0.919787	0.0794806	FBXO38-DT
KRT8P48	0.536458	0.301787	2.56519	0.326874	0.103363	0.169863	0.118681	0.169863	0.919787	0.0758649	KRT8P48
ALG1L9P	0.428484	0.252975	3.63674	0.200087	0.118475	0.0465408	0.0735137	0.0735137	0.919787	0.088542	ALG1L9P
MED15P8	-0.648666	0.375802	2.94616	0.49992	0.0851129	0.338569	0.0998498	0.338569	0.919787	0.0840092	MED15P8
LINC02021	-0.562562	0.332341	1.90108	0.374578	0.171616	0.145477	0.159735	0.159735	0.919787	0.0884829	LINC02021
GAPDHP35	1.89955	1.12259	3.43256	4.42103	0.0876373	3.69301	0.080386	3.69301	0.919787	0.0898129	GAPDHP35
PCAT1	0.623378	0.361329	2.09738	0.345704	0.245269	0.0184256	0.146407	0.146407	0.919787	0.0830194	PCAT1
TAGLN2P1	1.02341	0.593986	1.66296	1.24788	0.249502	0.808958	0.177421	0.808958	0.919787	0.0845283	TAGLN2P1
CHKB-CPT1B	-0.470493	0.278394	5.95907	0.271745	0.0453707	0.187139	0.0259841	0.187139	0.919787	0.0901804	CHKB-CPT1B
TIFAB	0.909475	0.535432	1.6817	1.00746	0.532448	0.327612	0.175966	0.327612	0.919787	0.0886787	TIFAB
PGA5	1.04862	0.595959	2.38472	1.26853	0.282354	0.783148	0.128747	0.783148	0.919787	0.078633	PGA5
FNBP1P1	-0.254417	0.145329	4.48702	0.0378059	0.0126499	0.00951821	0.0507119	0.0507119	0.919787	0.0732126	FNBP1P1
ERVK13-1	0.295193	0.172818	5.82231	0.0675778	0.0623055	-0.0141115	0.0272927	0.0272927	0.919787	0.0858277	ERVK13-1
TSPAN5-DT	-0.498013	0.292604	2.29523	0.161868	0.122828	-0.0191782	0.134024	0.134024	0.919787	0.0839831	TSPAN5-DT
SLC7A5P1	0.656762	0.381627	1.91505	0.472926	0.278166	0.112652	0.158751	0.158751	0.919787	0.0829847	SLC7A5P1
MANEA-DT	-0.406561	0.227991	2.96441	0.0935708	0.0569077	-0.0035675	0.0990319	0.0990319	0.919787	0.0692344	MANEA-DT
BOLA2-SMG1P6	0.210161	0.120234	6.83879	0.0514717	0.00396272	0.0394059	0.0208338	0.0394059	0.919787	0.0804617	BOLA2-SMG1P6
LINC01978	0.388509	0.224607	3.26164	0.178752	0.0636889	0.0876563	0.0866982	0.0876563	0.919787	0.0834075	LINC01978
NARF-AS2	0.816244	0.466531	2.60357	0.775301	0.478262	0.174693	0.116635	0.174693	0.919787	0.0801961	NARF-AS2
ZNF850	-0.261331	0.15002	5.62986	0.0800053	0.0133995	0.0541182	0.0294762	0.0541182	0.919787	0.0814139	ZNF850
BSG-AS1	-0.550408	0.313149	4.14059	0.350065	0.0296309	0.264556	0.0591279	0.264556	0.919787	0.0789275	BSG-AS1
NDUFV2P1	-0.340889	0.199817	3.58562	0.140584	0.040971	0.0788097	0.0751696	0.0788097	0.919787	0.0873957	NDUFV2P1
STAG3L5P-PVRIG2P-PILRB	0.246107	0.143953	5.2986	0.0702035	0.0275105	0.0315428	0.0346568	0.0346568	0.919787	0.0853621	STAG3L5P-PVRIG2P-PILRB
U2	0.52969	0.313873	1.92544	0.3452	0.106249	0.189299	0.158022	0.189299	0.919787	0.0906108	U2
DACH1	0.138825	0.0811283	8.2356	0.0130617	0.0004481	0.00813814	0.0192973	0.0192973	0.919787	0.0836588	DACH1
GTF2IP1	-0.166114	0.0943847	8.64562	0.0189769	0.0070176	0.00557886	0.0197078	0.0197078	0.919787	0.0771423	GTF2IP1
H3C7	-0.558653	0.325761	2.08403	0.191896	0.17108	-0.0536226	0.14728	0.14728	0.919787	0.0821682	H3C7
LINC00624	-0.344217	0.197406	3.43238	0.112818	0.036515	0.0520391	0.0803922	0.0803922	0.919787	0.079458	LINC00624
SEPTIN14P19	0.979932	0.556729	2.32413	1.1072	0.333255	0.596586	0.132299	0.596586	0.919787	0.078537	SEPTIN14P19
MIR1244-2	-0.250141	0.141887	6.36681	0.0719697	0.00231677	0.0580788	0.0229303	0.0580788	0.919787	0.0781023	MIR1244-2
CTU1	0.197922	0.11738	5.24767	0.0478675	0.00575922	0.0351431	0.0355751	0.0355751	0.919787	0.0905011	CTU1
ACBD7	-0.20736	0.123003	4.99931	0.0385105	0.00514931	0.0243127	0.0402401	0.0402401	0.919787	0.0874665	ACBD7
SH3PXD2A	0.143131	0.0850003	6.83115	0.02023	0.000815837	0.0152913	0.0208593	0.0208593	0.919787	0.0896372	SH3PXD2A
CD109	-0.52141	0.309775	3.96879	0.248507	0.224172	-0.0323747	0.0637106	0.0637106	0.919787	0.0912615	CD109
CERS1	0.14499	0.0861401	7.39205	0.0211852	0.00273171	0.0142654	0.0195287	0.0195287	0.919787	0.0905974	CERS1
H2BC21	-0.380059	0.225939	8.82244	0.178617	0.00016333	0.152982	0.0199933	0.152982	0.919787	0.0915852	H2BC21
RBM43	-0.757894	0.450585	2.60656	0.710366	0.0850051	0.524077	0.116477	0.524077	0.919787	0.091605	RBM43
RRN3P1	-1.48815	0.884776	4.03162	2.73897	0.412377	1.93611	0.0620031	1.93611	0.919787	0.0916178	RRN3P1
EPB41L1	0.609225	0.362405	5.55737	0.459417	0.251715	0.142297	0.0304654	0.142297	0.919787	0.0917772	EPB41L1
PLEKHH1	-0.447255	0.266278	5.83801	0.24793	0.153783	0.0589288	0.0271342	0.0589288	0.919787	0.09203	PLEKHH1
GOLGA5	0.166135	0.0991507	5.88152	0.0164568	0.0027862	0.00703598	0.0267064	0.0267064	0.919787	0.085158	GOLGA5
LLGL2	-0.854475	0.50969	2.15227	0.907628	0.232947	0.546405	0.14287	0.546405	0.919787	0.0926074	LLGL2
PAPLN	-0.463397	0.276442	3.91145	0.266982	0.0476791	0.181581	0.0652999	0.181581	0.919787	0.0926376	PAPLN
CRNKL1	0.147207	0.0878517	7.78669	0.0127676	0.00391801	0.00362531	0.0192358	0.0192358	0.919787	0.0886462	CRNKL1
SCN1B	0.4311	0.256866	3.40174	0.230631	0.0553875	0.142552	0.0814851	0.142552	0.919787	0.0922731	SCN1B
PIGZ	-0.657169	0.391617	2.75465	0.536049	0.0953915	0.364701	0.108895	0.364701	0.919787	0.0923126	PIGZ
SGCE	-0.195885	0.116575	7.48265	0.0475278	0.00420307	0.0365663	0.019426	0.0365663	0.919787	0.0919096	SGCE
RAP1GAP2	0.359869	0.214462	4.88189	0.160758	0.0436027	0.0943798	0.0424498	0.0943798	0.919787	0.0923277	RAP1GAP2
NTN5	0.476442	0.284136	3.30735	0.282089	0.126023	0.116176	0.0849574	0.116176	0.919787	0.0925439	NTN5
ENGASE	0.221449	0.132052	6.90012	0.060932	0.0131136	0.0391998	0.0206345	0.0391998	0.919787	0.0925134	ENGASE
DNAH14	-0.220292	0.131431	6.30162	0.0603466	0.00301384	0.0488088	0.0233426	0.0488088	0.919787	0.0926729	DNAH14
SHOX	-0.410728	0.245127	3.70036	0.209883	0.0766719	0.10359	0.071511	0.10359	0.919787	0.0927683	SHOX
ZNF695	-0.2407	0.143397	4.63929	0.0606275	0.0143279	0.0349814	0.0473604	0.0473604	0.919787	0.0913333	ZNF695
CKMT1A	0.525205	0.313022	3.165	0.263367	0.203437	0.00351432	0.090511	0.090511	0.919787	0.0920132	CKMT1A
LINC00352	-0.594687	0.354037	2.3986	0.206855	0.248081	-0.126637	0.127946	0.127946	0.919787	0.089095	LINC00352
RPL24P2	-0.253457	0.151162	4.35876	0.0678867	0.0148503	0.0405529	0.0536991	0.0536991	0.919787	0.0917453	RPL24P2
USP38-DT	-0.49925	0.297632	2.20175	0.300537	0.126005	0.12981	0.139749	0.139749	0.919787	0.0913757	USP38-DT
PIGY	-0.184965	0.110274	5.46079	0.0236057	0.00456075	0.0111419	0.0319204	0.0319204	0.919787	0.0863983	PIGY
ALDOA	0.148646	0.0887365	9.93278	0.0270013	0.000138479	0.0229343	0.023484	0.023484	0.919787	0.0921198	ALDOA
PRH2	0.89356	0.533628	1.64002	0.994373	0.597536	0.25674	0.179219	0.25674	0.919787	0.092963	PRH2
H3C6	-0.409731	0.244702	3.9664	0.209092	0.103123	0.0765143	0.0637762	0.0765143	0.919787	0.0929798	H3C6
POLE2	-0.24116	0.144142	5.18469	0.0725255	0.0213791	0.0409514	0.0367381	0.0409514	0.919787	0.0932221	POLE2
ALDH2	0.175749	0.105159	7.8903	0.0385833	0.00162565	0.0315496	0.0192145	0.0315496	0.919787	0.0935514	ALDH2
GORAB	0.24747	0.148134	5.2345	0.0617584	0.0300147	0.0195472	0.0358161	0.0358161	0.919787	0.0931005	GORAB
ZNF189	0.152544	0.09126	6.32914	0.0179159	0.0018203	0.0109062	0.0231649	0.0231649	0.919787	0.0881904	ZNF189
ARMH4	-0.34998	0.209397	6.34077	0.152988	0.0415043	0.0900372	0.0230912	0.0900372	0.919787	0.093534	ARMH4
DAG1	0.441057	0.263888	4.40917	0.126039	0.156403	-0.0761199	0.0525072	0.0525072	0.919787	0.0920368	DAG1
AURKB	-0.144308	0.0864019	7.37107	0.01272	0.00283973	0.0049048	0.0195561	0.0195561	0.919787	0.0886348	AURKB
ZBTB12BP	-0.558512	0.334159	2.06525	0.328632	0.186472	0.0814432	0.148515	0.148515	0.919787	0.0935733	ZBTB12BP
UAP1L1	-0.403897	0.241728	4.25383	0.203851	0.0243998	0.150897	0.0562555	0.150897	0.919787	0.0936243	UAP1L1
CFAP43	0.496726	0.297087	2.90631	0.30034	0.163119	0.0932337	0.101662	0.101662	0.919787	0.0924926	CFAP43
LINC01936	-0.646904	0.387301	1.81396	0.262293	0.284001	-0.121024	0.166005	0.166005	0.919787	0.0912435	LINC01936
GPR75	-0.531571	0.318492	2.19772	0.281511	0.164311	0.0605807	0.140001	0.140001	0.919787	0.0934235	GPR75
MAP3K13	-0.244169	0.146348	6.39096	0.0746713	0.00221991	0.062033	0.0227867	0.062033	0.919787	0.0940746	MAP3K13
PSMD6-AS2	-0.622665	0.373303	1.85067	0.377274	0.254729	0.0439594	0.163336	0.163336	0.919787	0.093824	PSMD6-AS2
PABPN1P2	-0.705414	0.422851	1.32801	0.623357	0.325975	0.210434	0.205432	0.210434	0.919787	0.0941088	PABPN1P2
WDR24	0.158182	0.0948551	6.56274	0.026895	0.00509245	0.0169856	0.0219	0.0219	0.919787	0.0938458	WDR24
ZNF416	0.232508	0.139555	4.60686	0.0442996	0.01037	0.0221415	0.0480564	0.0480564	0.919787	0.0898502	ZNF416
ARHGAP9	0.582858	0.350283	2.44425	0.427283	0.153141	0.214953	0.125343	0.214953	0.919787	0.0948965	ARHGAP9
KCNK1	0.466199	0.280169	2.69661	0.273351	0.0773053	0.158179	0.111809	0.158179	0.919787	0.0948913	KCNK1
CNOT6L	-0.213656	0.128218	5.79807	0.0572859	0.00918882	0.040131	0.0275419	0.040131	0.919787	0.0944561	CNOT6L
CELF6	0.239026	0.143498	4.64044	0.0490385	0.014439	0.0223632	0.0473357	0.0473357	0.919787	0.0908603	CELF6
PI4KB	0.155059	0.0931473	7.3865	0.0302202	0.00217102	0.0238583	0.0195358	0.0238583	0.919787	0.0947674	PI4KB
SCRN3	0.153615	0.0922319	6.57078	0.0146875	0.00365664	0.0054203	0.0218635	0.0218635	0.919787	0.0880215	SCRN3
AKR1C2	0.461754	0.277151	5.13112	0.267639	0.00615371	0.224284	0.0377442	0.224284	0.919787	0.0945054	AKR1C2
SH2D4B	0.63295	0.380396	2.66412	0.5039	0.102503	0.3316	0.113473	0.3316	0.919787	0.0949033	SH2D4B
TMEM170B	-0.194341	0.116804	6.82222	0.0475091	0.00111283	0.0398166	0.0208893	0.0398166	0.919787	0.094922	TMEM170B
EXOSC3P1	-0.505729	0.303933	2.23667	0.235751	0.139541	0.0430563	0.137584	0.137584	0.919787	0.0934829	EXOSC3P1
RIPK2-DT	0.251155	0.150851	4.77653	0.0771949	0.0237494	0.0422414	0.0445183	0.0445183	0.919787	0.0937784	RIPK2-DT
FAM27B	0.495623	0.297977	2.6257	0.20959	0.150902	0.00595451	0.11547	0.11547	0.919787	0.0932243	FAM27B
CHD6	-0.142352	0.0856173	7.34655	0.017909	0.00240084	0.0112199	0.0195901	0.0195901	0.919787	0.0928076	CHD6
MYLK4	0.593512	0.356953	1.95497	0.33612	0.226279	0.0377762	0.155968	0.155968	0.919787	0.0945557	MYLK4
WDR93	0.611878	0.368228	2.16916	0.286847	0.264977	-0.0617645	0.141798	0.141798	0.919787	0.0936712	WDR93
PDP1	-0.29247	0.175965	6.28875	0.107775	0.00400307	0.0888878	0.0234273	0.0888878	0.919787	0.0952432	PDP1
MAP10	0.414126	0.249236	2.79543	0.216187	0.0756731	0.110683	0.106896	0.110683	0.919787	0.0953385	MAP10
CSPG4P11	0.31626	0.190339	4.58519	0.126085	0.0243804	0.0843067	0.0485271	0.0843067	0.919787	0.0953427	CSPG4P11
SDE2	0.151082	0.0909453	6.34137	0.0184236	0.0017257	0.0116926	0.0230874	0.0230874	0.919787	0.0904916	SDE2
MAGEE1	0.220937	0.133026	4.82995	0.061574	0.00745859	0.0456288	0.0434574	0.0456288	0.919787	0.0954725	MAGEE1
SLC9A3R1	0.298355	0.17981	6.00937	0.112454	0.00826609	0.088729	0.0255422	0.088729	0.919787	0.0957683	SLC9A3R1
RAD50	-0.167812	0.101134	6.32809	0.0158882	0.00751263	0.00151609	0.0231716	0.0231716	0.919787	0.0889825	RAD50
KIF18A	-0.180757	0.108887	5.45358	0.0377989	0.0035341	0.0282427	0.0320347	0.0320347	0.919787	0.0945098	KIF18A
FAM131B-AS2	0.352452	0.212435	3.24483	0.142202	0.0480377	0.0711177	0.0873484	0.0873484	0.919787	0.0949577	FAM131B-AS2
LETR1	-0.455947	0.274803	2.14145	0.200068	0.0829888	0.0747199	0.143561	0.143561	0.919787	0.094155	LETR1
UBE2Q2P13	0.584254	0.35202	2.54441	0.431055	0.179507	0.192248	0.119802	0.192248	0.919787	0.0956861	UBE2Q2P13
DSG2	-0.221744	0.133918	6.6604	0.0623208	0.00240058	0.0514012	0.0214826	0.0514012	0.919787	0.0964151	DSG2
C1orf159	-0.176793	0.106687	5.79614	0.0395664	0.00550057	0.0286458	0.0275619	0.0286458	0.919787	0.0961721	C1orf159
GSN	0.258453	0.155968	7.24855	0.0845611	0.00391955	0.0690582	0.0197474	0.0690582	0.919787	0.0961763	GSN
SRFBP1	0.174002	0.105072	6.04364	0.0243	0.00786769	0.00977925	0.0252524	0.0252524	0.919787	0.0923948	SRFBP1
POTED	-0.85933	0.518101	1.5505	0.803094	0.618888	0.0429809	0.186398	0.186398	0.919787	0.0967792	POTED
PROS1	-0.266218	0.16072	4.89143	0.0897769	0.00262583	0.0748671	0.0422672	0.0748671	0.919787	0.0963058	PROS1
LINC01560	-0.288036	0.173798	5.01566	0.105006	0.00696435	0.0836531	0.0399314	0.0836531	0.919787	0.0961377	LINC01560
SUGCT-AS1	-0.735759	0.444285	1.6573	0.685973	0.392646	0.199522	0.177863	0.199522	0.919787	0.0963722	SUGCT-AS1
PIK3IP1-DT	-0.499263	0.301229	2.17781	0.132028	0.130965	-0.0605136	0.141251	0.141251	0.919787	0.0907561	PIK3IP1-DT
WASIR2	0.429526	0.259231	3.28374	0.162693	0.11575	0.00786379	0.0858515	0.0858515	0.919787	0.0947129	WASIR2
PEG10	-0.279417	0.168668	11.0729	0.098881	0.000115983	0.085231	0.0311006	0.085231	0.919787	0.0962679	PEG10
GIHCG	-0.190278	0.114875	6.98476	0.0397411	0.019217	0.0136365	0.0203718	0.0203718	0.919787	0.0968655	GIHCG
FSTL3	0.332491	0.20086	4.13662	0.140182	0.0187323	0.102302	0.0592306	0.102302	0.919787	0.096507	FSTL3
L3MBTL3	-0.213601	0.129072	6.04924	0.0578784	0.0173046	0.0326741	0.0252059	0.0326741	0.919787	0.0965897	L3MBTL3
DNAJC11	0.23313	0.140971	6.34086	0.0690214	0.00951019	0.0501086	0.0230906	0.0501086	0.919787	0.0968075	DNAJC11
PFDN4	-0.201275	0.121694	7.4123	0.0514381	0.00208475	0.0423437	0.0195035	0.0423437	0.919787	0.0967692	PFDN4
CAMK1	-0.172352	0.104252	6.2497	0.0243046	0.00891482	0.00890875	0.0236907	0.0236907	0.919787	0.0933414	CAMK1
FAM98B	-0.253177	0.153078	7.82669	0.0813891	0.00763323	0.0626652	0.019225	0.0626652	0.919787	0.0967746	FAM98B
MST1	0.149138	0.0902086	6.87414	0.0264685	0.00369496	0.0187478	0.0207178	0.0207178	0.919787	0.0956178	MST1
NEURL1B	-0.180248	0.109013	5.28039	0.0312691	0.00066927	0.0239799	0.0349825	0.0349825	0.919787	0.093862	NEURL1B
RORA	-0.690354	0.417969	4.4125	0.606427	0.0166084	0.507485	0.0524293	0.507485	0.919787	0.0971952	RORA
ZDHHC2	-0.26502	0.160553	4.81463	0.0894565	0.0186697	0.0586618	0.043759	0.0586618	0.919787	0.0973876	ZDHHC2
GOSR2	0.136633	0.082804	7.72016	0.0193121	0.00130894	0.0143338	0.0192606	0.0192606	0.919787	0.0970176	GOSR2
ARHGEF17	-0.184442	0.111918	5.51649	0.0345589	0.00651383	0.0212952	0.0310631	0.0310631	0.919787	0.096404	ARHGEF17
SPCS3	-0.150232	0.0912042	6.52948	0.0288414	0.000957261	0.0239974	0.022055	0.0239974	0.919787	0.0980466	SPCS3
ZNF132	0.32625	0.197899	4.08191	0.13584	0.0259385	0.0915537	0.0606628	0.0915537	0.919787	0.0977871	ZNF132
EPRS1	0.197494	0.119715	8.09152	0.0497236	0.00148914	0.0415056	0.0192339	0.0415056	0.919787	0.0975701	EPRS1
PML	0.14623	0.0887746	7.35097	0.0227857	0.00405897	0.0145903	0.0195838	0.0195838	0.919787	0.0978545	PML
GULP1	-0.283963	0.172312	6.78635	0.102968	0.00389615	0.085178	0.0210124	0.085178	0.919787	0.0979035	GULP1
NPFFR1	-0.290688	0.17659	3.80665	0.0449501	0.0252496	-0.00115435	0.0683023	0.0683023	0.919787	0.0899376	NPFFR1
PABIR2	-0.143783	0.0870468	6.89609	0.0158933	0.0020841	0.00919648	0.0206473	0.0206473	0.919787	0.0926626	PABIR2
GNPDA2	0.196361	0.119181	6.38666	0.0492542	0.00267973	0.0399326	0.0228119	0.0399326	0.919787	0.097975	GNPDA2
H2AZ1	-0.143975	0.0873584	9.75932	0.0241052	0.000170536	0.0201266	0.0227239	0.0227239	0.919787	0.0970781	H2AZ1
F2RL1	0.362215	0.220034	4.35913	0.167822	0.0130327	0.132212	0.0536904	0.132212	0.919787	0.0982429	F2RL1
CAMLG	-0.146034	0.088532	8.19965	0.0271923	0.000592309	0.0229215	0.0192776	0.0229215	0.919787	0.09761	CAMLG
GEM	0.231121	0.140343	4.929	0.0423568	0.0175327	0.0130346	0.0415561	0.0415561	0.919787	0.0938477	GEM
URM1	0.145381	0.088261	6.57201	0.0124325	0.001512	0.00582307	0.021858	0.021858	0.919787	0.090019	URM1
GNG4	-0.165916	0.100717	7.74873	0.0351728	0.00225206	0.0281795	0.0192489	0.0281795	0.919787	0.0980181	GNG4
[truncated: 16,116 more rows]

## Sheet: Treated-MPP
target_id	b	se_b	mean_obs	var_obs	tech_var	sigma_sq	smooth_sigma_sq	final_sigma_sq	qval_lrt	pval_lrt
[truncated: 18,091 more rows]

[truncated: 9 more sheets: Treated-Rotenone, Untreated RT up, Untreated RT down, Treated RT up, Treated RT down, Treated-Rotenone XDP RT up, Treated-Rotenone XDP RT down, Treated-MPP XPD RT up, Treated-MPP XDP RT down]
